# Supplementary material for: Dual contraception method utilization and associated factors among women on anti-retroviral therapy in public facilities of Bishoftu town, Oromia, Ethiopia
Source: PLoS One. 2023 Jan 17;18(1):e0280447. doi: 10.1371/journal.pone.0280447 (PMC9844831; doi:10.1371/journal.pone.0280447)
Supplement: S1 File — (XLSX) [file pone.0280447.s001.xlsx]

## Sheet: Sheet1
	1	1	33	Urban	widowed	Primery (1-8)	Orthodox	Oromo	Government employee	1000	Yes	3	Yes	Yes	Yes	Live birth	Yes		No	No	No	No	No	No	No	No	Yes	No	No		No	No	No	No	Yes	No	No	No	No	No	Yes	Health professional	Yes		Yes	Yes	Yes	No	No
	2	1	32	Urban	Married	Secondery (above 9)	Orthodox	Oromo	Government employee	4000	Yes	4	Yes	Yes	Yes	Live birth	Yes		No	No	No	No	Yes	No	No	No	No	No	No		No	No	No	No	No	No	No	No	Yes	No	Yes	Health professional	Yes		No	No	Yes	No	No
	3	1	35	Urban	Married	Primery (1-8)	Orthodox	Oromo	Government employee	100	Yes	2	Yes	Yes	Yes	Live birth	Yes		No	No	No	No	No	No	No	No	Yes	No	No		No	No	No	No	No	No	No	No	Yes	No	Yes	Health professional	Yes		No	No	No	Yes	No
	4	1	41	Urban	Married	Primery (1-8)	Protestant	Amahara	Government employee	3000	Yes	4	Yes	Yes	Yes	Live birth	Yes		No	No	No	No	No	No	No	No	Yes	No	No		No	No	No	No	No	No	No	No	Yes	No	Yes	Television	Yes		Yes	No	No	No	No
	5	1	45	Urban	Divorsed/separeted	Read & write only	Orthodox	Amahara	Daily laborer	1000	Yes	2	Yes	Yes	Yes	Live birth	Yes		No	No	No	No	No	No	No	No	Yes	No	No		No	No	No	No	No	No	No	No	Yes	No	Yes	Health professional	No		No	No	No	No	No
	6	1	47	Urban	Married	Read & write only	Protestant	Oromo	private employee	2000	Yes	1	Yes	No	Missing		Yes		No	No	No	No	No	No	No	No	Yes	No	No		No	No	No	No	No	No	No	No	Yes	No	Yes	Health professional	No		No	No	No	Yes	No
	7	1	38	Urban	Divorsed/separeted	Primery (1-8)	Orthodox	Oromo	Daily laborer	600	Yes	1	Yes	No	Missing		Yes		No	No	No	No	No	No	No	No	Yes	No	No		No	No	No	No	No	No	No	No	Yes	No	Yes	Health professional	No		No	No	No	No	No
	8	1	28	Urban	Divorsed/separeted	Read & write only	Orthodox	other	Daily laborer	1000	Yes	1	Yes	No	Missing		Yes		No	No	No	No	No	No	No	No	Yes	No	No		No	Yes	No	No	No	No	No	No	No	No	Yes	Health professional	No		No	No	No	No	No
	9	1	45	Urban	Divorsed/separeted	Secondery (above 9)	Protestant	Amahara	House wife	200	Yes	1	Yes	No	Missing		Yes		No	No	No	No	No	No	No	No	Yes	No	No		No	No	No	No	No	No	No	Yes	No	No	No		Missing		No	No	No	Yes	No
	10	1	42	Rural	Married	Illiterate	Orthodox	Amahara	Other (specify)	5000	Yes	2	Yes	Yes	Yes	Live birth	Yes		No	No	No	No	No	No	No	No	Yes	No	No		No	No	No	No	No	No	No	No	Yes	No	Yes	Health professional	Yes		No	No	No	Yes	No
	11	1	24	Urban	Married	Secondery (above 9)	Orthodox	Amahara	Daily laborer	200	Yes	1	Yes	Yes	No	Abortion	Yes		No	No	No	No	No	No	No	No	Yes	No	No		No	No	No	No	No	No	No	No	Yes	No	Yes	Health professional	Yes		No	No	No	Yes	No
	12	1	27	Urban	Married	Secondery (above 9)	Orthodox	Oromo	private employee	3000	No		Yes	No	Missing		Yes		No	No	No	No	Yes	No	No	No	No	No	No		No	No	No	No	No	Yes	No	No	No	No	Yes	Television	No		No	No	No	No	No
	13	1	30	Urban	Married	Primery (1-8)	Orthodox	Oromo	Daily laborer	1000	Yes	3	Yes	Yes	Yes	Live birth	Yes		No	No	No	No	No	No	Yes	No	No	No	No		No	Yes	No	No	No	No	No	No	No	No	Yes	Health professional	Yes		No	No	No	Yes	No
	14	1	38	Urban	Married	Read & write only	Orthodox	Amahara	Daily laborer	300	Yes	2	Yes	No	Missing		Yes		No	No	No	No	No	No	No	No	Yes	No	No		No	No	No	No	No	No	No	No	Yes	No	Yes	Health professional	Yes		No	No	No	Yes	No
	15	1	35	Urban	Single	Secondery (above 9)	Orthodox	Amahara	Daily laborer	500	Yes	1	Yes	No	Missing		Yes		No	No	No	No	No	No	No	No	Yes	No	No		No	No	No	No	No	No	No	No	Yes	No	No		No		No	No	No	Yes	No
	16	1	18	Rural	Single	Secondery (above 9)	Orthodox	Amahara	Student	300	No		Yes	No	Missing		No		No	No	No	No	No	No	No	No	No	No	No		No	No	No	No	No	No	No	No	No	No	Yes	Radio	No		No	No	No	No	No
	17	1	40	Urban	Divorsed/separeted	Illiterate	Orthodox	Oromo	House wife	5000	Yes	3	Yes	No	Missing		Yes		No	No	No	No	No	No	No	No	Yes	No	No		No	No	No	No	No	Yes	No	No	No	No	Yes	Television	No		No	No	No	No	No
	18	1	28	Rural	widowed	Illiterate	Orthodox	Amahara	House wife	300	Yes	1	Yes	No	Missing		No		No	No	No	No	No	No	No	No	No	No	No		No	Yes	No	No	No	No	No	No	No	No	No		Missing		No	No	No	No	No
	19	1	30	Urban	Married	Illiterate	Orthodox	Oromo	House wife		Yes	1	Yes	No	Missing		Yes		No	No	No	No	Yes	No	No	No	No	No	No		No	No	No	No	Yes	No	No	No	No	No	Yes	Health professional	Yes		Yes	No	No	No	No
	20	1	23	Urban	Married	Primery (1-8)	Orthodox	Amahara	House wife	200	Yes	2	Yes	No	Missing		Yes		No	No	No	No	Yes	No	No	No	No	No	No		No	No	No	No	Yes	No	No	No	No	No	No		Yes		No	No	No	Yes	No
	21	1	32	Urban	Married	Secondery (above 9)	Protestant	Oromo	House wife	300	Yes	4	Yes	Yes	Yes	Live birth	Yes		No	No	No	No	No	No	No	No	Yes	No	No		No	No	No	No	No	No	No	No	Yes	No	Yes	Health professional	Yes		No	No	No	Yes	No
	22	1	40	Urban	other	Primery (1-8)	Orthodox	Oromo	Merchent	400	Yes	3	Yes	Yes	Yes	Live birth	Yes		No	No	No	No	No	No	No	No	Yes	No	No		No	No	No	No	No	No	No	No	Yes	No	Yes	Health professional	Yes		Yes	Yes	No	No	No
	23	1	40	Rural	widowed	Illiterate	Protestant	Oromo	Daily laborer	200	Yes	8	Yes	Yes	No	Live birth	Yes		No	No	No	No	No	No	No	No	Yes	No	No		No	No	No	No	No	No	No	No	Yes	No	Yes	Health professional	No		No	No	No	No	No
	24	1	35	Urban	Married	Primery (1-8)	Orthodox	Oromo	Unemployed		Yes	5	Yes	Yes	Yes	Live birth	Yes		No	No	No	No	No	No	No	No	Yes	No	No		No	No	No	No	No	No	No	No	Yes	No	Yes	Health professional	Yes		No	No	No	Yes	No
	25	1	41	Urban	Single	Primery (1-8)	Protestant	Amahara	Unemployed	1000	Yes	4	Yes	Yes	Yes	Live birth	Yes		No	No	No	No	No	No	No	No	Yes	No	No		No	No	No	No	No	No	No	No	Yes	No	Yes	Health professional	Yes		Yes	No	Yes	Yes	No
	26	1	30	Urban	Married	Secondery (above 9)	Orthodox	Oromo	private employee	2000	Yes	3	Yes	Yes	Yes	Live birth	Yes		No	No	No	No	No	No	No	No	Yes	No	No		No	No	No	No	No	Yes	No	No	Yes	No	Yes	Health professional	Yes		No	No	No	Yes	No
	27	1	35	Urban	Married	Read & write only	Muslim	Oromo	House wife	2000	Yes	3	Yes	Yes	No	Live birth	No		No	No	No	No	No	No	No	No	No	No	No		No	No	No	No	No	No	No	No	No	No	No		No		No	No	No	Yes	No
	28	1	35	Rural	Divorsed/separeted	Illiterate	Orthodox	Oromo	Daily laborer	1000	Yes	3	Yes	Yes	No	Live birth	Yes		No	No	No	No	No	No	No	No	Yes	No	No		No	No	No	No	No	No	No	No	Yes	No	Yes	Health professional	Yes		No	No	No	Yes	No
	29	1	37	Urban	Married	Primery (1-8)	Orthodox	Oromo	House wife	1500	Yes	1	Yes	Yes	Yes	Live birth	Yes		No	No	No	No	No	Yes	No	No	Yes	No	No		No	No	Yes	No	Yes	No	No	No	No	No	Yes	Health professional	No		No	No	No	No	No
	30	1	38	Urban	Married	Primery (1-8)	Orthodox	Amahara	Merchent	1000	Yes	4	Yes	Yes	No	Abortion	Yes		No	No	No	No	No	No	No	No	No	No	No		No	No	No	No	No	No	No	No	Yes	No	Yes	Health professional	No		No	No	No	Yes	No
	31	1	34	Urban	Married	Illiterate	Protestant	Oromo	House wife	1000	Yes	4	Yes	Yes	No	Live birth	Yes		No	No	No	No	No	No	No	No	Yes	No	No		No	No	No	No	No	No	No	No	Yes	No	Yes	Health professional	Yes		No	No	No	Yes	No
	32	1	30	Urban	Divorsed/separeted	Illiterate	Orthodox	Oromo	Daily laborer	700	Yes	1	Yes	Yes	Yes	Live birth	Yes		No	No	No	No	No	No	No	No	Yes	No	No		No	No	No	No	No	No	No	No	Yes	No	Yes	Health professional	Yes		No	No	No	Yes	No
	33	1	39	Urban	Divorsed/separeted	Illiterate	Orthodox	Oromo	Daily laborer	1500	Yes	2	Yes	Yes	No	Live birth	Yes		No	No	No	No	No	No	No	No	Yes	No	No		No	No	No	No	No	No	No	No	Yes	No	Yes	Health professional	Yes		No	No	No	Yes	No
	34	1	43	Rural	Divorsed/separeted	Read & write only	Orthodox	Oromo	Daily laborer	1000	Yes	7	Yes	No	Missing		Yes		No	No	No	No	No	No	No	No	No	No	Yes		No	Yes	No	No	No	No	No	No	No	No	No		No		No	No	No	No	No
	35	1	25	Urban	Married	Primery (1-8)	Orthodox	Oromo	House wife		Yes	1	Yes	Yes	Yes	Live birth	Yes		No	No	No	No	No	No	No	No	Yes	No	No		No	No	No	No	No	No	No	No	Yes	No	Yes	Health professional	Yes		Yes	No	No	No	No
	36	1	30	Urban	Married	Illiterate	Orthodox	Oromo	House wife	600	Yes	3	Yes	Yes	Yes	Live birth	Yes		Yes	No	No	No	No	No	No	No	Yes	No	No		No	No	No	No	No	Yes	No	No	No	No	Yes	Health professional	Yes		No	No	No	Yes	No
	37	1	35	Urban	Married	Primery (1-8)	Orthodox	Oromo	House wife	500	Yes	2	Yes	Yes	Yes	Live birth	Yes		No	No	No	No	No	No	No	No	Yes	No	No		No	Yes	No	No	No	No	No	No	No	No	Yes	Health professional	No		No	No	No	No	No
	38	1	28	Rural	Married	Primery (1-8)	Orthodox	Oromo	House wife	800	Yes	3	Yes	Yes	Yes	Live birth	Yes		No	No	No	No	No	No	No	No	Yes	No	No		No	No	No	No	No	Yes	No	No	No	No	Yes	Health professional	No		No	No	Yes	No	No
	39	1	37	Urban	Married	Illiterate	Orthodox	Oromo	Daily laborer	1000	Yes	2	Yes	No	Missing		Yes		No	No	No	No	No	No	No	No	Yes	No	No		No	No	No	No	No	No	No	No	Yes	No	Yes	Health professional	Yes		No	No	No	Yes	No
	40	1	35	Urban	Married	Illiterate	Protestant	Oromo	House wife	600	No		Yes	Yes	No	Abortion	Yes		No	No	No	No	No	No	No	No	Yes	No	No		No	No	No	No	No	No	No	No	Yes	No	Yes	Health professional	Yes		Yes	No	No	No	No
	41	1	30	Urban	Married	Illiterate	Orthodox	Oromo	House wife	1500	Yes	5	Yes	Yes	Yes	Live birth	Yes		No	No	No	No	No	No	No	No	Yes	No	No		No	No	No	No	No	No	No	No	Yes	No	Yes	Health professional	Yes		No	No	No	Yes	No
	42	1	25	Urban	Married	Primery (1-8)	Orthodox	Oromo	Daily laborer	600	Yes	2	Yes	Yes	No	Live birth	No		No	No	No	No	No	No	No	No	Yes	No	No		No	No	No	No	No	No	No	No	Yes	No	Yes	Health professional	Missing		No	Yes	No	No	No
	43	1	30	Urban	Married	Primery (1-8)	Orthodox	Amahara	Daily laborer	1000	Yes	1	Yes	Yes	Yes	Live birth	Yes		No	No	No	No	No	No	No	No	Yes	No	No		No	No	No	Yes	No	No	No	No	No	No	Yes	Health professional	No		No	No	No	No	No
	44	1	37	Rural	Married	Illiterate	Orthodox	Oromo	House wife	1500	Yes	5	Yes	Yes	No	Live birth	No		No	No	No	No	No	No	No	No	No	No	Yes		No	No	No	No	No	No	No	No	No	No	Yes	Health professional	Yes		No	No	No	Yes	No
	45	1	30	Urban	Married	Illiterate	Orthodox	Oromo	Daily laborer	3000	Yes	4	Yes	Yes	No	Live birth	Yes		No	No	No	No	No	No	No	No	Yes	No	No		No	No	No	No	Yes	No	No	No	No	No	Yes	Radio	No		No	No	No	No	No
	46	1	36	Rural	Married	Illiterate	Orthodox	Oromo	House wife	1000	Yes	2	Yes	Yes	Yes	Live birth	Yes		No	No	No	No	No	No	No	No	Yes	No	No		No	No	No	Yes	No	No	No	No	No	No	Yes	Health professional	Yes		No	No	No	Yes	No
	47	1	35	Urban	Married	Illiterate	Orthodox	Amahara	House wife	2000	Yes	4	Yes	Yes	Yes	Live birth	Yes		No	No	No	No	No	No	No	No	Yes	No	No		No	No	No	No	No	No	No	No	Yes	No	Yes	Health professional	Yes		No	Yes	No	Yes	No
	48	1	35	Rural	Married	Primery (1-8)	Orthodox	Oromo	House wife	1000	Yes	5	Yes	No	Missing		Yes		No	No	No	No	No	No	No	No	Yes	No	No		No	No	No	No	No	No	No	No	Yes	No	Yes	Health professional	Yes		No	No	No	Yes	No
	49	1	37	Urban	Married	Secondery (above 9)	Orthodox	Amahara	House wife	3000	Yes	3	Yes	Yes	Yes	Live birth	Yes		No	No	No	No	No	No	No	No	Yes	No	No		No	No	No	No	No	No	No	No	Yes	No	Yes	Health professional	Yes		No	No	No	Yes	No
	50	1	35	Urban	Married	Primery (1-8)	Orthodox	Oromo	House wife	2000	Yes	2	Yes	Yes	No	Live birth	Yes		No	No	No	No	No	No	No	No	Yes	No	No		No	Yes	No	No	No	No	No	No	Yes	No	Yes	Health professional	Yes		No	No	Yes	Yes	No
	51	1	33	Urban	Married	Illiterate	Orthodox	Oromo	House wife	2000	Yes	2	Yes	Yes	Yes	Live birth	Yes		No	No	No	No	No	No	No	No	Yes	No	No		No	No	No	No	No	No	No	No	Yes	No	Yes	Health professional	Yes		No	No	No	Yes	No
	52	1	30	Rural	Married	Illiterate	Orthodox	Oromo	Daily laborer	500	Yes	2	Yes	Yes	Yes	Live birth	Yes		No	No	No	No	No	No	No	No	Yes	No	No		No	No	No	No	No	No	No	No	Yes	No	Yes	Health professional	Yes		No	No	Yes	No	No
	53	1	25	Rural	Married	Read & write only	Orthodox	Amahara	Daily laborer	3000	Yes	1	Yes	Yes	Yes	Live birth	Yes		No	No	No	No	No	No	No	No	Yes	No	No		No	No	No	No	No	No	No	No	Yes	No	Yes	Health professional	Yes		No	No	No	Yes	No
	54	1	40	Rural	Married	Illiterate	Orthodox	Oromo	Daily laborer	1000	Yes	5	Yes	Yes	Yes	Live birth	Yes		No	No	No	No	No	No	No	No	Yes	No	No		No	No	No	No	No	No	No	No	Yes	No	Yes	Health professional	Yes		No	No	Yes	No	No
	55	1	32	Urban	Married	Primery (1-8)	Protestant	Tigre	House wife	1000	Yes	2	Yes	Yes	No	Live birth	Yes		No	No	No	No	No	No	No	No	Yes	No	No		No	Yes	No	No	No	No	No	No	Yes	No	Yes	Radio	Yes		No	Yes	Yes	Yes	No
	56	1	38	Urban	Married	Illiterate	Orthodox	Oromo	Daily laborer	700	Yes	2	Yes	Yes	Yes	Live birth	Yes		No	No	No	No	No	No	No	No	Yes	No	No		No	No	No	No	No	No	No	No	Yes	No	Yes	Radio	Yes		No	No	Yes	Yes	No
	57	1	42	Urban	widowed	Primery (1-8)	Orthodox	Amahara	Daily laborer	2000	No		Yes	No	Missing		Yes		No	No	No	No	No	No	No	No	Yes	No	No		No	No	No	No	No	No	No	No	Yes	No	Yes	Health professional	No		No	No	No	Yes	No
	58	1	28	Urban	Married	Primery (1-8)	Protestant	Oromo	Daily laborer	600	Yes	1	Yes	Yes	Yes	Live birth	Yes		Yes	No	No	No	No	No	No	No	No	No	No		No	No	No	No	No	Yes	No	No	No	No	Yes	Health professional	Yes		No	No	Yes	No	No
	59	1	38	Urban	widowed	Illiterate	Protestant	other	Daily laborer	1000	Yes	2	Yes	Yes	Yes	Live birth	Yes		No	No	No	No	No	No	No	No	Yes	No	No		No	No	No	No	No	No	No	No	Yes	No	Yes	Health professional	Yes		No	No	Yes	No	No
	60	1	32	Urban	Married	Secondery (above 9)	Protestant	other	Merchent	3000	No		Yes	No	Missing		Yes		No	No	No	No	No	No	Yes	No	No	No	No		No	Yes	No	No	No	No	No	No	Yes	No	Yes	Health professional	No		No	No	No	No	Yes
	61	1	30	Rural	Married	Illiterate	Orthodox	Oromo	House wife	1500	Yes	1	Yes	Yes	Yes	Live birth	Yes		No	No	No	No	No	No	No	No	Yes	No	No		No	No	No	No	No	No	No	No	Yes	No	Yes	Health professional	Missing		No	No	No	Yes	No
	62	1	28	Urban	Single	Higher education	Protestant	Oromo	Government employee	2500	No		Yes	No	Missing		Yes		No	No	No	No	No	No	Yes	No	No	No	No		No	No	No	No	No	No	No	No	No	No	No	Television	No		No	No	No	Yes	No
	63	1	40	Urban	Married	Illiterate	Orthodox	Amahara	House wife	1000	Yes	2	Yes	Yes	Yes	Live birth	Yes		No	No	No	No	No	No	No	No	Yes	No	No		No	No	No	No	No	No	No	No	Yes	No	Yes	Health professional	Yes		No	No	Yes	No	No
	64	1	25	Urban	Married	Illiterate	Orthodox	Amahara	Daily laborer	1200	No		Yes	No	Missing		Yes		No	No	No	No	No	No	No	No	Yes	No	No		No	No	No	No	No	No	No	No	Yes	No	Yes	Health professional	Yes		No	No	No	Yes	No
	65	1	37	Urban	Married	Primery (1-8)	Orthodox	Amahara	Daily laborer	800	Yes	1	Yes	Yes	Yes	Live birth	Yes		No	No	No	No	No	No	No	No	Yes	No	No		No	No	No	No	No	No	No	No	Yes	No	Yes	Health professional	Missing		No	No	Yes	No	No
	66	1	26	Urban	Single	Primery (1-8)	Protestant	other	private employee	1200	No		Yes	No	Missing		Yes		No	No	No	No	No	No	No	No	Yes	No	No		No	No	No	No	No	No	No	No	Yes	No	Yes	Health professional	No		No	No	No	Yes	No
	67	1	30	Urban	Married	Primery (1-8)	Protestant	Oromo	Daily laborer	1000	Yes	2	Yes	Yes	Yes	Live birth	No		No	No	No	No	No	No	No	No	Yes	No	No		No	No	No	No	No	No	No	No	Yes	No	Yes	Health professional	Yes		Yes	No	No	No	No
	68	1	28	Urban	Divorsed/separeted	Primery (1-8)	Orthodox	Oromo	Daily laborer	1500	Yes	2	Yes	No	Missing		Yes		No	No	Yes	No	No	No	No	No	Yes	No	No		No	No	Yes	No	No	No	No	No	No	No	Yes	Health professional	Yes		Yes	No	No	Yes	No
	69	1	45	Urban	widowed	Primery (1-8)	Orthodox	Amahara	Daily laborer	700	No		Yes	No	Missing		Yes		No	No	No	No	No	No	No	No	Yes	No	No		No	No	No	No	No	No	No	No	Yes	No	Yes	Television	No		No	No	No	Yes	No
	70	1	39	Urban	Married	Primery (1-8)	Orthodox	Oromo	House wife	1000	Yes	3	Yes	Yes	Yes	Live birth	Yes		No	No	No	No	No	No	No	No	Yes	No	No		No	No	No	No	No	No	No	No	Yes	No	Yes	Health professional	Yes		No	No	Yes	No	No
	71	1	40	Urban	Married	Illiterate	Protestant	Oromo	House wife	1500	Yes	2	Yes	No	Missing		Yes		No	No	No	No	No	No	No	No	Yes	No	No		No	No	No	No	No	No	No	No	Yes	No	No		Yes		No	No	No	Yes	No
	72	1	47	Urban	Married	Primery (1-8)	Orthodox	Oromo	Daily laborer	900	Yes	2	Yes	Yes	No	Live birth	Yes		No	No	No	No	No	No	No	No	Yes	No	No		No	No	No	No	No	No	No	No	Yes	No	Yes	Health professional	No		No	Yes	No	No	No
	73	1	40	Urban	Single	Illiterate	Orthodox	Oromo	House wife	500	Yes	2	Yes	Yes	No	Live birth	Yes		No	No	No	No	No	No	No	No	Yes	No	No		No	No	No	No	No	No	No	No	No	No	Yes	Health professional	Yes		Yes	No	Yes	No	No
	74	1	45	Urban	Single	Primery (1-8)	Orthodox	Oromo	Government employee	1500	Yes	4	Yes	Yes	No	Live birth	Yes		No	No	No	No	No	No	No	No	Yes	No	No		No	No	No	No	No	No	No	No	Yes	No	Yes	Health professional	Yes		Yes	No	Yes	No	No
	75	1	22	Rural	Single	Illiterate	Orthodox	Oromo	Unemployed		No		Yes	No	Missing		Yes		No	No	No	No	No	Yes	No	No	Yes	No	No		No	Yes	No	No	No	No	No	No	No	No	Yes	Health professional	No		Yes	No	Yes	No	No
	76	1	28	Urban	Divorsed/separeted	Primery (1-8)	Orthodox	Amahara	Unemployed		Yes	1	Yes	Yes	Yes	Still birth	Yes		No	No	No	No	No	No	No	No	Yes	No	No		No	No	No	No	Yes	No	No	No	Yes	No	No		Yes		No	No	No	Yes	No
	77	1	36	Urban	Married	Secondery (above 9)	Orthodox	Oromo	House wife		Yes	3	Yes	Yes	No	Live birth	Yes		No	No	No	No	No	Yes	No	No	Yes	No	No		No	No	No	No	No	No	No	No	Yes	No	No		No		No	No	No	No	No
	78	1	32	Urban	Married	Illiterate	Orthodox	Oromo	Daily laborer	1000	Yes	2	Yes	No	Missing		Yes		No	No	No	No	No	No	No	No	Yes	No	No		No	No	No	No	No	Yes	No	No	Yes	No	Yes	Television	Yes		No	No	No	Yes	No
	79	1	30	Urban	Married	Primery (1-8)	Orthodox	Oromo	private employee	600	Yes	1	Yes	No	Missing		Yes		No	No	No	No	No	No	No	No	Yes	No	No		No	No	No	No	No	No	No	No	Yes	No	Yes	Health professional	Yes		No	No	No	Yes	No
	80	1	41	Urban	Married	Higher education	Orthodox	Amahara	Government employee	3200	Yes	2	Yes	Yes	No	Live birth	Yes		No	No	No	No	No	Yes	No	No	Yes	No	No		No	No	Yes	No	No	No	No	No	Yes	No	Yes	Health professional	Missing		No	No	No	Yes	No
	81	1	30	Urban	Married	Primery (1-8)	Orthodox	Oromo	Merchent	2000	Yes	2	Yes	Yes	Yes	Live birth	Yes		No	No	No	No	No	No	No	No	Yes	No	No		No	No	No	No	No	No	No	No	Yes	No	Yes	Health professional	Yes		No	No	No	Yes	No
	82	1	37	Urban	Divorsed/separeted		Protestant	Oromo	private employee	500	Yes	2	Yes	No	Missing		Yes		No	No	No	No	Yes	No	No	No	Yes	No	No		No	No	No	No	No	No	No	No	Yes	No	Yes	Television	Yes		No	No	No	Yes	No
	83	1	30	Urban	Married	Illiterate	Orthodox	Oromo	private employee	9500	No		Yes	No	Missing		Yes		No	No	No	No	No	No	No	No	Yes	No	No		No	No	No	No	No	No	No	No	Yes	No	No		No		No	No	No	Yes	No
	84	1	35	Urban	Married	Secondery (above 9)	Protestant	Oromo	private employee	800	Yes	2	Yes	Yes	Yes	Live birth	Yes		No	No	No	No	No	No	No	No	No	No	No		No	No	Yes	No	No	No	No	No	Yes	No	Yes	Health professional	Yes		No	No	No	Yes	No
	85	1	38	Urban	Married	Secondery (above 9)	Orthodox	Oromo	private employee	2000	Yes	3	Yes	No	Missing		Yes		No	No	No	No	No	No	No	No	Yes	No	No		No	No	No	No	No	Yes	No	No	No	No	Yes	Health professional	Yes		No	No	No	Yes	No
	86	1	30	Urban	Divorsed/separeted	Illiterate	Orthodox	Oromo	Daily laborer	1600	Yes	3	Yes	Yes	No	Live birth	No		No	No	No	No	No	No	No	No	No	No	Yes		No	No	No	No	No	Yes	No	No	No	No	No		Yes		No	Yes	No	No	No
	87	1	28	Rural	Married	Illiterate	Orthodox	Oromo	Other (specify)	800	Yes	2	Yes	No	Missing		Yes		Yes	No	No	No	No	No	No	No	No	No	No		No	No	No	No	No	Yes	No	No	No	No	No		No		No	No	No	No	Yes
	88	1	36	Urban	Divorsed/separeted	Primery (1-8)	Other	Oromo	Daily laborer	800	Yes	1	Yes	No	Missing		Yes		No	No	No	No	No	No	Yes	No	No	No	No		No	Yes	No	No	No	No	No	No	No	No	No		No		No	No	No	Yes	No
	89	1	31	Urban	Single	Primery (1-8)	Orthodox	Oromo	Unemployed	600	No		Yes	No	Missing		Yes		No	No	No	No	No	No	No	No	Yes	No	No		No	Yes	No	No	No	No	No	No	No	No	No		No		No	No	No	No	No
	90	1	35	Urban	Married	Higher education	Orthodox	Amahara	private employee	1500	Yes	1	Yes	No	Missing		Yes		No	No	No	No	No	No	Yes	No	No	No	No		No	No	No	No	No	No	No	No	Yes	No	Yes	Health professional	Yes		Yes	No	No	Yes	No
	91	1	24	Urban	Single	Secondery (above 9)	Orthodox	Oromo	private employee	840	No		Yes	No	Missing		Yes		No	No	No	No	No	No	Yes	No	Yes	No	No		No	Yes	No	No	No	No	No	No	No	No	No		No		Yes	No	No	No	No
	92	1	29	Urban	Married	Secondery (above 9)	Muslim	Oromo	private employee	700	Yes	1	Yes	No	Missing		Yes		No	No	No	No	No	Yes	No	No	Yes	No	No		No	No	No	No	No	No	No	No	Yes	No	No		Yes		No	No	No	Yes	No
	93	1	32	Rural	Married	Illiterate	Orthodox	Oromo	Daily laborer	350	Yes	4	Yes	Yes	Yes	Live birth	Yes		Yes	No	No	No	No	No	No	No	No	No	No		No	No	No	No	No	Yes	No	No	Yes	No	Yes	Health professional	Yes		No	No	No	Yes	No
	94	1	35	Urban	Divorsed/separeted	Illiterate	Orthodox	Oromo	Merchent	1000	Yes	1	Yes	Yes	No	Live birth	No		No	No	No	No	No	No	Yes	No	Yes	No	No		No	Yes	No	No	No	No	No	No	Yes	No	Yes	Health professional	No		No	No	No	Yes	No
	95	1	27	Urban	Married	Primery (1-8)	Orthodox	Oromo	Government employee	900	Yes	1	Yes	Yes	Yes	Live birth	No		No	No	No	No	Yes	No	No	No	No	No	No		Yes	No	No	No	No	No	No	No	Yes	No	No		No		No	No	No	Yes	No
	96	1	27	Urban	Married	Illiterate	Orthodox	Amahara	House wife	1000	Yes	3	Yes	Yes	Yes	Live birth	Yes		No	Yes	No	No	No	No	No	No	Yes	No	No		No	No	No	No	No	No	No	No	Yes	No	Yes	Health professional	Yes		No	No	No	Yes	No
	97	1	35	Rural	Married	Illiterate	Orthodox	Oromo	Other (specify)		Yes	1	Yes	Yes	Yes	Live birth	Yes		No	No	No	No	No	No	No	No	Yes	No	No		Yes	No	No	No	No	No	No	No	Yes	No	Yes	Health professional	Yes		No	No	No	Yes	No
	98	1	40	Urban	Married	Illiterate	Orthodox	other	Merchent	1000	Yes	3	Yes	No	Missing		Yes		No	No	No	No	No	No	No	No	No	No	Yes		No	No	No	No	No	No	No	No	Yes	No	No		No		No	No	No	No	No
	99	2	27	Urban	Married	Secondery (above 9)	Muslim	Oromo	House wife	600	Yes	1	Yes	Yes	Yes	Live birth	Yes		No	No	No	No	No	No	No	No	Yes	No	No		No	No	No	No	No	No	No	No	Yes	No	Yes	Health professional	Yes		No	No	No	Yes	No
	100	2	41	Urban	Married	Read & write only	Muslim	Amahara	House wife	800	Yes	4	Yes	Yes	No	Live birth	Yes		No	No	No	No	No	No	No	No	Yes	No	No		No	No	No	No	No	No	Yes	No	No	No	No		Yes		No	No	No	Yes	No
	101	2	45	Urban	Married	Primery (1-8)	Orthodox	Oromo	House wife	500	Yes	4	Yes	No	Missing		Yes		No	No	No	No	No	No	No	No	Yes	No	No		No	No	No	No	No	No	No	No	Yes	No	Yes	Health professional	Yes		No	No	Yes	Yes	No
	102	2	35	Urban	Divorsed/separeted	Secondery (above 9)	Orthodox	Oromo	Unemployed	600	Yes	1	Yes	No	Missing		Yes		No	No	No	No	No	Yes	No	No	Yes	No	No		No	No	No	No	No	Yes	No	No	No	No	Yes	Health professional	Yes		No	No	No	Yes	No
	103	2	38	Urban	Married	Higher education	Protestant	Amahara	Unemployed	4000	Yes	2	Yes	Yes	Yes	Live birth	Yes		No	No	No	No	No	Yes	No	No	Yes	No	No		No	No	No	No	No	No	No	No	Yes	No	Yes	Health professional	Yes		No	No	No	Yes	No
	104	2	28	Urban	Married	Secondery (above 9)	Orthodox	other	House wife	600	Yes	2	Yes	Yes	Yes	Live birth	Yes		No	No	No	No	No	No	No	No	Yes	No	No		No	No	No	No	No	No	No	No	Yes	No	Yes	Health professional	Yes		No	No	No	Yes	No
	105	2	37	Urban	Married	Secondery (above 9)	Protestant	Oromo	private employee	300	Yes	1	Yes	No	No	Live birth	Yes		No	No	No	No	No	Yes	No	No	Yes	No	No		No	No	No	No	No	No	No	No	Yes	No	Yes	Health professional	Yes		No	No	No	Yes	No
	106	2	40	Urban	Married	Primery (1-8)	Protestant	Oromo	private employee	300	Yes	4	Yes	Yes	Yes	Live birth	Yes		No	No	No	No	No	Yes	No	No	Yes	No	No		No	No	No	No	No	No	No	No	Yes	No	Yes	Health professional	Yes		No	No	No	Yes	No
	107	2	38	Urban	widowed	Secondery (above 9)	Protestant	Oromo	private employee	2000	Yes	2	Yes	Yes	No	Live birth	Yes		No	No	No	No	No	Yes	No	No	Yes	No	No		No	No	No	No	No	No	No	Yes	No	No	Yes	Health professional	Yes		Yes	Yes	Yes	Yes	No
	108	2	25	Urban	Married	Read & write only	Orthodox	other	Unemployed	1000	Yes	2	Yes	Yes	Yes	Live birth	Yes		No	No	No	No	No	No	No	No	Yes	No	No		No	No	No	No	No	Yes	No	No	No	No	Yes	Health professional	Yes		Yes	No	Yes	No	No
	109	2	26	Urban	Married	Primery (1-8)	Orthodox	Oromo	Daily laborer	800	No		Yes	Yes	No	Abortion	Yes		No	No	No	No	No	Yes	No	No	Yes	No	No		No	No	No	No	No	No	No	No	Yes	No	Yes	Health professional	Yes		Yes	No	Yes	No	No
	110	2	22	Urban	Married	Higher education	Protestant	Oromo	private employee	900	No		Yes	No	Missing		Yes		No	No	No	No	No	No	No	No	Yes	No	No		No	No	No	No	No	No	No	No	Yes	No	Yes	Health professional	Yes		No	No	No	Yes	No
	111	2	40	Rural	Married	Secondery (above 9)	Protestant	Oromo	Government employee	3000	Yes	2	Yes	Yes	Yes	Live birth	Yes		No	No	No	No	No	No	No	No	Yes	No	No		No	No	No	No	No	No	No	No	Yes	No	Yes	Health professional	Yes		No	No	No	Yes	No
	112	2	30	Urban	Married	Higher education	Orthodox	Oromo	Government employee	6809	No		Yes	No	Missing		Yes		No	No	No	No	No	No	No	No	Yes	No	No		No	No	No	Yes	No	No	No	No	No	No	Yes	Television	No		No	No	No	No	No
	113	2	35	Urban	Married	Illiterate	Orthodox	Oromo	House wife	800	Yes	2	Yes	Yes	No	Abortion	Yes		Yes	No	No	No	No	No	No	No	No	No	No		No	No	No	No	No	Yes	No	No	No	No	Yes	Health professional	Missing		No	No	No	Yes	No
	114	2	25	Urban	Married	Primery (1-8)	Orthodox	Oromo	private employee	1200	Yes	1	Yes	Yes	No	Abortion	No		No	No	No	No	No	No	No	No	Yes	No	No		No	No	No	No	No	No	No	No	Yes	No	Yes	Health professional	No		No	No	No	Yes	No
	115	2	34	Urban	Married	Technical/Vocation	Orthodox	Oromo	Government employee	2000	Yes	2	Yes	Yes	No	Live birth	Yes		Yes	No	No	No	No	No	No	No	No	No	No		No	No	No	No	No	No	No	No	Yes	No	Yes	Health professional	Yes		No	No	Yes	No	No
	116	2	38	Urban	Divorsed/separeted	Primery (1-8)	Orthodox	Oromo	Daily laborer	500	Yes	4	Yes	Yes	Yes	Live birth	Yes		No	No	No	No	No	No	No	No	Yes	No	No		No	No	No	No	No	No	No	No	Yes	No	Yes	Health professional	Yes		No	No	No	Yes	No
	117	2	26	Urban	Married	Primery (1-8)	Orthodox	Oromo	private employee	1000	Yes	1	Yes	Yes	No	Live birth	Yes		No	No	No	No	No	No	No	No	Yes	No	No		No	No	No	No	No	No	No	No	Yes	No	Yes	Health professional	Yes		Yes	No	Yes	Yes	No
	118	2	30	Urban	Married	Primery (1-8)	Protestant	Oromo	private employee	1000	Yes	2	Yes	No	Missing		Yes		No	No	No	No	No	Yes	No	No	Yes	No	No		No	No	No	No	No	Yes	No	No	No	No	Yes	Health professional	Yes		Yes	No	Yes	Yes	No
	119	2	42	Urban	Divorsed/separeted	Read & write only	Orthodox	Oromo	Daily laborer	1500	Yes	2	Yes	Yes	Yes	Live birth	Yes		No	No	No	No	No	No	Yes	No	No	No	No		No	No	No	Yes	No	No	No	No	No	No	Yes	Health professional	No		No	No	No	No	No
	120	2	36	Urban	Married	Primery (1-8)	Orthodox	Amahara	House wife	1500	Yes	4	Yes	Yes	Yes	Live birth	Yes		No	No	No	No	No	No	No	No	Yes	No	No		No	No	No	No	No	No	No	No	Yes	No	Yes	Health professional	No		No	No	No	No	No
	121	2	40	Rural	Married	Illiterate	Orthodox	Oromo	House wife	1500	Yes	3	Yes	Yes	Yes	Live birth	Yes		No	No	No	No	No	No	No	No	Yes	No	No		No	No	No	No	No	No	No	No	Yes	No	Yes	Health professional	Yes		No	No	No	Yes	No
	122	2	25	Urban	Married	Illiterate	Orthodox	Oromo	House wife	1000	Yes	2	Yes	Yes	Yes	Live birth	Yes		No	No	No	No	No	No	No	No	Yes	No	No		No	No	No	No	No	No	No	No	Yes	No	Yes	Health professional	Yes		No	No	No	Yes	No
	123	2	40	Urban	Married	Read & write only	Orthodox	Oromo	Daily laborer	1500	Yes	3	Yes	Yes	Yes	Live birth	Yes		No	No	No	No	Yes	No	No	No	No	No	No		No	No	No	No	Yes	No	No	No	No	No	Yes	Health professional	Yes		No	No	No	Yes	No
	124	2	33	Rural	Married	Illiterate	Orthodox	Oromo	House wife	1000	Yes	2	Yes	Yes	No	Live birth	Yes		No	No	No	No	No	No	No	No	Yes	No	No		No	No	No	No	No	No	No	No	Yes	No	Yes	Health professional	Yes		No	No	No	Yes	No
	125	2	35	Rural	Married	Illiterate	Orthodox	Amahara	House wife	500	Yes	3	Yes	Yes	No	Live birth	Yes		No	No	No	No	No	No	No	No	Yes	No	No		No	No	No	No	No	No	No	No	Yes	No	Yes	Health professional	Yes		No	No	No	Yes	No
	126	2	35	Rural	Married	Illiterate	Orthodox	Oromo	House wife	1000	Yes	3	Yes	Yes	No	Live birth	Yes		No	No	No	No	No	No	No	No	Yes	No	No		No	No	No	No	No	No	No	No	Yes	No	Yes	Health professional	Yes		No	No	No	Yes	No
	127	2	35	Urban	Married	Primery (1-8)	Orthodox	Oromo	House wife	1000	Yes	1	Yes	Yes	Yes	Live birth	Yes		No	No	No	No	Yes	No	No	No	Yes	No	No		No	No	No	No	Yes	No	No	No	No	No	Yes	Health professional	Yes		No	No	No	Yes	No
	128	2	26	Urban	Divorsed/separeted	Illiterate	Protestant	other	Daily laborer	900	Yes	1	Yes	Yes	No	Live birth	Yes		No	No	No	No	Yes	No	No	No	No	No	No		No	No	No	No	Yes	No	No	No	No	No	Yes	Health professional	Yes		No	No	No	Yes	No
	129	2	32	Urban	Married	Primery (1-8)	Protestant	Oromo	Daily laborer	1500	Yes	1	Yes	Yes	No	Live birth	Yes		No	No	No	No	No	No	No	No	Yes	No	No		No	No	No	No	No	No	No	No	Yes	No	Yes	Health professional	Yes		No	No	No	Yes	No
	130	2	25	Urban	Single	Secondery (above 9)	Orthodox	Oromo	Daily laborer	2000	No		No	No	Missing		Yes		No	No	No	No	No	No	No	No	Yes	No	No		No	No	No	No	No	No	No	No	Yes	No	Yes	Health professional	Yes		No	Yes	No	Yes	No
	131	2	38	Urban	Married	Read & write only	Protestant	Oromo	Daily laborer	1500	Yes	1	Yes	Yes	Yes	Live birth	Yes		No	No	No	No	No	No	No	No	Yes	No	No		No	No	No	No	No	No	No	No	Yes	No	Yes	Health professional	Yes		No	No	No	Yes	No
	132	2	20	Urban	Single	Secondery (above 9)	Protestant	Oromo	Student		No		Yes	No	Missing		Yes		No	No	No	No	No	No	No	No	Yes	No	No		No	No	No	No	No	No	No	No	Yes	No	Yes	Health professional	Yes		No	No	No	Yes	No
	133	2	35	Rural	widowed	Read & write only	Orthodox	Oromo	House wife	500	Yes	2	Yes	Yes	Yes	Live birth	Yes		Yes	No	No	No	No	No	No	No	Yes	No	No		No	Yes	No	No	No	No	No	No	Yes	No	Yes	Health professional	No		No	No	No	No	No
	134	2	38	Urban	widowed	Secondery (above 9)	Protestant	Oromo	private employee	1500	Yes	2	Yes	Yes	No	Live birth	Yes		No	No	No	No	No	Yes	No	No	Yes	No	No		No	Yes	No	No	No	No	No	No	No	No	Yes	Health professional	No		No	No	No	No	No
	135	2	28	Urban	Single	Technical/Vocation	Orthodox	Oromo	private employee	1500	No		Yes	No	Missing		Yes		No	No	No	No	No	Yes	No	No	Yes	No	No		No	Yes	No	No	No	No	No	No	No	No	Yes	Health professional	No		No	No	No	No	No
	136	2	32	Urban	Married	Primery (1-8)	Protestant	Oromo	private employee	1000	Yes	1	Yes	Yes	Yes	Live birth	Yes		No	No	No	No	No	No	No	No	Yes	No	No		No	No	No	No	No	No	No	No	Yes	No	Yes	Health professional	Yes		No	No	No	Yes	No
	137	2	40	Urban	Married	Primery (1-8)	Orthodox	Oromo	private employee	1000	Yes	3	Yes	No	Missing		Yes		No	No	No	No	No	Yes	No	No	Yes	No	No		No	No	No	No	No	No	No	No	Yes	No	Yes	Health professional	Yes		No	No	No	Yes	No
	138	2	32	Urban	Married	Primery (1-8)	Orthodox	Oromo	Unemployed	1000	Yes	3	Yes	Yes	Yes	Live birth	Yes		No	No	No	No	No	Yes	No	No	Yes	No	No		No	No	No	No	No	No	No	No	Yes	No	Yes	Health professional	Yes		No	No	No	Yes	No
	139	2	25	Urban	Single	Secondery (above 9)	Orthodox	Oromo	Unemployed		No		Yes	No	Missing		Yes		No	No	No	No	No	No	No	No	Yes	No	No		No	No	No	No	No	No	No	No	Yes	No	Yes	Health professional	No		No	No	No	No	No
	140	2	36	Urban	widowed	Primery (1-8)	Orthodox	Amahara	Daily laborer	600	Yes	2	Yes	No	Missing		Yes		No	No	No	No	No	No	No	No	Yes	No	No		No	No	No	No	No	No	No	No	Yes	No	Yes	Health professional	No		No	No	No	No	No
	141	2	38	Urban	Divorsed/separeted	Secondery (above 9)	Orthodox	Oromo	Daily laborer	500	Yes	3	Yes	No	Missing		Yes		No	No	No	No	No	No	No	No	Yes	No	No		No	No	No	Yes	No	No	No	No	No	No	Yes	Health professional	No		No	No	No	No	No
	142	2	26	Urban	Divorsed/separeted	Secondery (above 9)	Orthodox	Oromo	Daily laborer	800	Yes	1	Yes	No	Missing		Yes		No	No	No	No	No	No	No	No	Yes	No	Yes		No	No	No	Yes	No	No	No	No	No	No	No		No		No	No	No	No	No
	143	2	32	Urban	Single	Secondery (above 9)	Protestant	Oromo	private employee	2000	No		Yes	No	Missing		Yes		No	No	No	No	No	No	No	No	Yes	No	No		No	No	No	Yes	No	No	No	No	No	No	Yes	Health professional	No		No	No	No	No	No
	144	2	33	Urban	Married	Primery (1-8)	Protestant	Oromo	House wife	1500	Yes	2	Yes	No	Missing		Yes		No	No	No	No	No	No	No	No	Yes	No	No		No	No	No	No	No	No	Yes	No	Yes	No	Yes	Health professional	No		No	No	No	No	No
	145	2	30	Urban	Divorsed/separeted	Read & write only	Orthodox	Amahara	Daily laborer	1600	Yes	2	Yes	No	Missing		No		No	No	No	No	No	No	No	No	No	No	No		No	No	No	No	No	No	No	No	No	No	Yes	Health professional	No		No	No	No	No	No
	146	2	35	Urban	Single	Primery (1-8)	Protestant	Oromo	Daily laborer	1800	No		Yes	No	Missing		No		No	No	No	No	No	No	No	No	No	No	No		No	No	No	No	No	No	No	No	No	No	Yes	Health professional	No		No	No	No	No	No
	147	2	20	Urban	Single	Secondery (above 9)	Protestant	Oromo	Student		No		Yes	No	Missing		No		No	No	No	No	No	No	No	No	No	No	No		No	No	No	No	No	No	No	No	No	No	Yes	Health professional	No		No	No	No	No	No
	148	2	35	Urban	Divorsed/separeted	Primery (1-8)	Protestant	Amahara	private employee	1500	Yes	1	Yes	Yes	Yes	Live birth	Yes		No	No	No	No	No	No	No	No	Yes	No	No		No	No	No	No	No	No	No	No	Yes	No	Yes	Health professional	Yes		No	No	No	Yes	No
	149	1	42	Urban	widowed	Illiterate	Orthodox	Oromo	Daily laborer	700	No		Yes	No	Missing		No		No	No	No	No	No	No	No	No	No	No	No		No	No	No	No	No	No	No	No	No	No	Yes	Health professional	No		No	No	No	No	No
	150	1	32	Urban	Divorsed/separeted	Read & write only	Orthodox	other	Daily laborer	200	Yes	1	Yes	Yes	Yes	Live birth	Yes		No	No	No	No	Yes	No	No	No	No	No	No		No	No	No	Yes	No	No	No	No	No	No	No		No		No	No	No	No	No
	151	1	34	Urban	Divorsed/separeted	Primery (1-8)	Orthodox	other	Daily laborer	2000	Yes	1	Yes	No	Missing		Yes		No	No	No	No	No	No	No	No	Yes	No	No		No	No	No	Yes	No	No	No	No	No	No	No		No		No	No	No	No	No
	152	1	34	Urban	Married	Illiterate	Orthodox	Amahara	Daily laborer	600	Yes	2	Yes	Yes	Yes	Live birth	Yes		No	No	No	No	No	Yes	No	No	Yes	No	No		No	No	No	No	No	No	No	No	Yes	No	Yes	Television	Yes		No	No	No	Yes	No
	153	1	38	Urban	Married	Primery (1-8)	Orthodox	Oromo	Daily laborer	700	Yes	1	Yes	No	Missing		Yes		No	No	No	No	No	Yes	No	No	Yes	No	No		No	No	No	No	No	No	No	No	Yes	No	Yes	Health professional	Yes		No	No	No	Yes	No
	154	1	45	Urban	Divorsed/separeted	Illiterate	Protestant	Oromo	Daily laborer	600	Yes	1	Yes	No	Missing		Yes		No	No	No	No	No	No	No	No	Yes	No	No		No	Yes	No	No	No	No	No	No	No	No	Yes	Health professional	No		No	No	No	No	No
	155	1	45	Urban	Divorsed/separeted	Higher education	Protestant	Amahara	private employee	1000	Yes	1	Yes	No	Missing		Yes		No	No	No	No	No	No	Yes	No	No	No	No		No	Yes	No	No	No	No	No	No	No	No	Yes	Radio	No		No	No	No	No	No
	156	1	35	Urban	widowed	Primery (1-8)	Orthodox	Oromo	Daily laborer	500	Yes	3	Yes	Yes	Yes	Live birth	Yes		No	No	No	No	No	No	No	No	Yes	No	No		No	Yes	No	No	No	No	No	No	No	No	Yes	Health professional	No		No	No	No	No	No
	157	1	37	Urban	widowed	Read & write only	Orthodox	Oromo	Daily laborer	500	Yes	3	Yes	Yes	Yes	Live birth	Yes		No	No	No	No	No	Yes	No	No	Yes	No	No		No	No	No	No	No	No	No	No	Yes	No	Yes	Health professional	No		No	No	No	No	No
	158	1	37	Urban	Divorsed/separeted	Primery (1-8)	Orthodox	Amahara	Daily laborer	700	Yes	2	Missing	Yes	No	Live birth	Yes		No	No	No	No	No	Yes	No	No	Yes	No	No		No	No	No	Yes	No	No	No	No	No	No	Yes	Health professional	No		No	No	No	No	No
	159	1	39	Urban	Married	Primery (1-8)	Orthodox	Oromo	House wife	2500	No		Yes	No	Missing		Yes		No	No	No	No	No	No	No	No	Yes	No	No		No	No	No	No	No	No	No	No	Yes	No	Yes	Health professional	No		No	No	No	No	No
	160	1	35	Rural	Divorsed/separeted	Secondery (above 9)	Orthodox	Oromo	Other (specify)	1000	Yes	1	Yes	No	Missing		Yes		No	Yes	No	No	No	No	No	No	Yes	No	No		No	No	No	No	No	No	No	No	Yes	No	Yes	Health professional	Yes		No	No	No	Yes	No
	161	1	40	Urban	Divorsed/separeted	Illiterate	Orthodox	Amahara	Daily laborer	1057	No		No	Missing	Missing		No		No	No	No	No	No	No	No	No	No	No	No		No	No	No	Yes	No	No	No	No	No	No	No		No		No	No	No	No	No
	162	1	35	Urban	Married	Secondery (above 9)	Orthodox	Amahara	House wife	2000	Yes	3	Yes	Yes	Yes	Live birth	Yes		No	No	No	No	No	No	Yes	No	Yes	No	No		No	No	No	No	No	No	Yes	No	Yes	No	Yes	Health professional	Yes		No	No	No	Yes	No
	163	1	25	Urban	widowed	Primery (1-8)	Orthodox	other	Merchent	600	Yes	3	Yes	Yes	Yes	Live birth	Yes		No	No	No	No	No	No	No	No	Yes	No	No		No	Yes	No	No	No	No	No	No	No	No	No		No		No	No	No	No	No
	164	1	35	Urban	Married	Illiterate	Orthodox	Oromo	House wife	3000	Yes	3	Yes	No	Missing		Yes		No	No	No	No	No	No	No	No	Yes	No	No		No	No	No	No	No	No	No	No	Yes	No	Yes	Health professional	Yes		No	No	No	Yes	No
	165	1	40	Rural	Married	Illiterate	Orthodox	Oromo	Other (specify)	1500	Yes	9	Yes	No	Missing		Yes		No	No	No	No	No	No	No	No	Yes	No	No		No	No	No	No	No	No	No	No	Yes	No	Yes	Health professional	No		No	No	No	No	No
	166	1	30	Rural	Married	Primery (1-8)	Orthodox	Oromo	Daily laborer	700	No		Yes	Yes	Yes	Abortion	Yes		No	No	No	No	No	No	No	No	Yes	No	No		No	Yes	No	No	No	No	No	No	No	No	Yes	Health professional	Yes		No	No	Yes	No	No
	167	1	26	Urban	Divorsed/separeted	Illiterate	Protestant	other	Daily laborer	800	Yes	2	Yes	Yes	No	Abortion	Yes		No	No	No	No	No	No	No	No	Yes	No	No		No	Yes	No	No	No	No	No	No	No	No	Yes	Health professional	No		No	No	No	No	No
	168	1	44	Urban	Married	Primery (1-8)	Orthodox	Oromo	House wife	1500	Yes	3	Yes	Yes	Yes	Live birth	Yes		Yes	No	No	No	No	No	No	No	No	No	No		No	No	No	No	No	No	No	No	Yes	No	Yes	Health professional	Yes		No	No	No	Yes	No
	169	1	24	Urban	Single	Secondery (above 9)	Orthodox	Oromo	private employee	840	Yes	1	Yes	Yes	Yes	Live birth	Yes		No	No	No	No	No	No	No	No	Yes	No	No		No	No	No	No	No	No	No	No	Yes	No	Yes	Health professional	No		No	No	No	No	No
	170	1	38	Urban	Married	Secondery (above 9)	Orthodox	Oromo	Government employee	1500	Yes	1	Yes	Yes	Yes	Live birth	Yes		No	No	No	No	No	No	No	No	Yes	No	No		No	No	No	No	No	No	No	No	Yes	No	Yes	Television	Yes		No	No	Yes	No	No
	171	1	29	Urban	Married	Illiterate	Orthodox	Amahara	House wife	1500	Yes	1	Yes	Yes	No	Live birth	Yes		No	No	No	No	No	No	No	No	Yes	No	No		No	No	No	No	No	No	No	No	Yes	No	Yes	Other(specifay)	Yes		No	No	No	Yes	No
	172	1	31	Urban	Married	Illiterate	Orthodox	Oromo	House wife	2000	Yes	4	Yes	Yes	Yes	Live birth	Yes		No	No	No	No	No	Yes	No	No	Yes	No	No		No	No	No	No	No	No	No	No	Yes	No	Yes	Health professional	Yes		Yes	No	No	Yes	No
	173	1	35	Urban	Married	Secondery (above 9)	Orthodox	Amahara	private employee	2500	Yes	1	Yes	Yes	No	Live birth	Yes		No	No	No	No	No	No	No	No	Yes	No	No		No	No	No	No	No	No	No	No	Yes	No	Yes	Health professional	Yes		Yes	No	Yes	Yes	No
	174	1	37	Urban	Divorsed/separeted	Higher education	Protestant	Oromo	private employee	1500	Yes	2	Yes	No	Missing		Yes		No	No	No	No	No	No	No	No	Yes	No	No		No	No	No	No	No	No	No	No	Yes	No	No		Missing		No	No	No	No	No
	175	1	40	Urban	widowed	Illiterate	Orthodox	Oromo	Daily laborer	800	Yes	1	No	No	Missing		Yes		No	No	No	No	No	No	No	No	Yes	No	No		No	No	No	No	No	No	No	No	Yes	No	Yes	Radio	No		No	No	No	Yes	No
	176	1	37	Rural	widowed	Illiterate	Orthodox	Oromo	private employee	2000	Yes	1	Yes	No	Missing		Yes		Yes	No	No	No	No	No	No	No	No	No	No		No	Yes	No	No	No	No	No	No	No	No	No		No		No	No	No	No	No
	177	1	35	Urban	Divorsed/separeted	Primery (1-8)	Orthodox	Oromo	Daily laborer	1500	Yes	1	Yes	No	Missing		Yes		No	No	No	No	No	No	No	No	Yes	No	No		No	No	No	No	No	No	No	No	Yes	No	Yes	Health professional	No		No	No	No	No	No
	178	1	35	Urban	Divorsed/separeted	Primery (1-8)	Orthodox	Oromo	Daily laborer	1200	Yes	1	Yes	No	Missing		Yes		No	No	No	No	No	No	No	No	Yes	No	No		No	No	No	No	No	No	No	No	Yes	No	Yes	Health professional	Yes		Yes	No	No	Yes	No
	179	1	39	Urban	widowed	Primery (1-8)	Muslim	Tigre	private employee	2000	Yes	1	Yes	No	Missing		Yes		No	No	No	No	No	No	No	No	Yes	No	No		No	No	No	No	No	No	No	No	Yes	No	Yes	Health professional	No		No	No	No	No	No
	180	1	29	Urban	Divorsed/separeted	Primery (1-8)	Orthodox	Oromo	Daily laborer	1500	Yes	3	Yes	Yes	Yes	Live birth	Yes		No	No	No	No	No	No	No	No	Yes	No	No		No	No	No	No	No	No	No	No	Yes	No	Yes	Health professional	Yes		No	No	No	Yes	No
	181	1	34	Urban	Divorsed/separeted	Illiterate	Orthodox	Oromo	Daily laborer	3000	No		Yes	No	No		Yes		No	No	No	No	No	No	No	No	Yes	No	No		No	No	No	No	No	No	No	No	Yes	No	Yes	Health professional	Yes		No	No	No	Yes	No
	182	1	36	Urban	widowed	Secondery (above 9)	Orthodox	Oromo	House wife	3000	Yes	2	Yes	Yes	Yes	Live birth	Yes		No	No	No	No	No	No	No	No	Yes	No	No		No	No	No	No	No	No	No	No	Yes	No	Yes	Health professional	Yes		No	No	No	Yes	No
	183	1	28	Urban	Married	Illiterate	Orthodox	Amahara	Daily laborer	1000	Yes	1	Yes	Yes	Yes	Live birth	Yes		No	No	No	No	No	No	No	No	Yes	No	No		No	No	No	No	No	No	No	No	Yes	No	Yes	Health professional	Yes		No	No	No	Yes	No
	184	1	22	Urban	Divorsed/separeted	Primery (1-8)	Orthodox	other	Daily laborer	800	No		Yes	No	Missing		Yes		No	No	No	No	No	No	No	No	Yes	No	No		No	No	No	No	No	Yes	No	No	Yes	No	Yes	Health professional	Yes		No	No	No	Yes	No
	185	1	37	Urban	Married	Secondery (above 9)	Muslim	other	House wife	5000	Yes	3	Yes	Yes	Yes	Live birth	Yes		No	No	No	No	No	No	No	No	Yes	No	No		No	No	No	No	No	No	No	No	Yes	No	Yes	Health professional	Yes		No	No	No	Yes	No
	186	1	31	Urban	Divorsed/separeted	Primery (1-8)	Orthodox	Oromo	Daily laborer	1000	Yes	2	Yes	Yes	Yes	Live birth	Yes		No	No	No	No	No	Yes	No	No	Yes	No	No		No	No	Yes	No	No	No	No	No	Yes	No	Yes	Health professional	Yes		No	Yes	No	Yes	No
	187	1	38	Urban	Married	Primery (1-8)	Orthodox	Amahara	Daily laborer	2000	Yes	3	Yes	No	Missing		Yes		No	No	No	No	No	No	Yes	No	Yes	No	No		No	No	No	No	No	No	Yes	No	Yes	No	Yes	Health professional	Yes		No	No	No	Yes	No
	188	1	20	Rural	Married	Primery (1-8)	Orthodox	Oromo	House wife	2000	No		Yes	No	Missing		Yes		No	No	No	No	No	Yes	No	No	Yes	No	No		No	Yes	No	No	No	No	No	No	Yes	No	Yes	Radio	Yes		No	Yes	No	Yes	No
	189	1	36	Urban	Married	Primery (1-8)	Orthodox	Oromo	Unemployed	1000	Yes	2	Yes	No	Missing		Yes		No	No	No	No	No	Yes	No	No	Yes	No	No		No	No	Yes	No	No	No	No	No	Yes	No	Yes	Television	Yes		Yes	No	Yes	Yes	No
	190	1	30	Urban	Married	Illiterate	Orthodox	Oromo	Daily laborer	1000	Yes	2	Yes	Yes	Yes	Live birth	Yes		No	No	No	No	No	No	No	No	Yes	No	No		No	Yes	No	No	No	No	No	No	No	No	Yes	Health professional	Yes		No	No	No	Yes	No
	191	1	39	Urban	widowed	Secondery (above 9)	Protestant	other	Daily laborer	500	Yes	2	Yes	No	Missing		Yes		No	No	No	No	No	No	No	No	Yes	No	No		No	No	No	Yes	No	No	No	No	No	No	Yes	Health professional	No		No	No	No	No	No
	192	1	40	Urban	Married	Illiterate	Orthodox	Oromo	House wife	1500	Yes	3	Yes	Yes	Yes	Live birth	Yes		No	No	No	No	No	No	No	No	Yes	No	No		No	No	No	No	No	No	No	No	Yes	No	Yes	Health professional	Yes		No	No	No	Yes	No
	193	1	38	Urban	Single	Primery (1-8)	Orthodox	Amahara	private employee	1500	No		Yes	No	Missing		Yes		No	No	No	No	No	No	No	No	Yes	No	No		No	Yes	No	No	No	No	No	No	No	No	No		No		No	No	No	No	No
	194	1	42	Urban	widowed	Secondery (above 9)	Orthodox	other	private employee	1000	Yes	2	Yes	No	Missing		Yes		No	No	No	No	No	No	No	No	Yes	No	No		No	Yes	No	No	No	No	No	No	No	No	Yes	Health professional	Yes		No	No	No	Yes	No
	195	1	24	Urban	Married	Read & write only	Orthodox	Amahara	Daily laborer	300	Yes	1	Yes	Yes	Yes	Live birth	Yes		No	No	No	No	No	No	No	No	Yes	No	No		No	No	No	No	No	No	No	No	Yes	No	Yes	Health professional	Yes		No	No	No	Yes	No
	196	1	30	Rural	Divorsed/separeted	Illiterate	Orthodox	Oromo	Daily laborer		Yes	5	Yes	No	Missing		No		No	No	No	No	No	No	No	No	No	No	No		No	No	No	No	No	No	No	No	No	No	No		No		No	No	No	No	No
	197	1	26	Urban	Divorsed/separeted	Illiterate	Orthodox	Oromo	Daily laborer	1300	Yes	1	Yes	No	Missing		No		No	No	No	No	No	No	No	No	No	No	No		No	No	No	No	No	No	No	No	No	No	No		No		No	No	No	No	No
	198	1	30	Urban	Married	Primery (1-8)	Orthodox	Oromo	House wife	1000	No		Yes	Yes	Yes	Live birth	Yes		No	No	No	No	No	No	No	No	Yes	No	No		No	No	No	No	No	No	No	No	Yes	No	Yes	Health professional	Yes		No	No	No	Yes	No
	199	1	42	Urban	widowed	Technical/Vocation	Orthodox	Oromo	Daily laborer	1000	Yes	1	Yes	No	Missing		Yes		No	No	No	No	No	No	No	No	Yes	No	No		No	No	No	No	No	No	No	No	Yes	No	No		No		No	No	No	No	No
	200	1	29	Urban	Married	Illiterate	Orthodox	Amahara	private employee	2000	Yes	1	Yes	Yes	No	Still birth	Yes		No	No	No	No	No	No	No	No	Yes	No	No		No	Yes	No	No	No	Yes	No	No	Yes	No	Yes	Health professional	Yes		No	No	No	Yes	No
	201	1	29	Urban	Single	Primery (1-8)	Orthodox	Oromo	private employee	1000	No		Yes	No	Missing		Yes		No	No	No	No	No	No	Yes	No	No	No	No		No	Yes	No	No	No	No	No	No	No	No	Yes	Television	No		No	No	No	No	No
	202	1	35	Urban	Single	Illiterate	Orthodox	Amahara	House wife	2000	Yes	1	Yes	Yes	No	Abortion	Yes		No	No	No	No	No	No	No	No	Yes	No	No		No	No	No	No	No	No	No	No	Yes	No	Yes	Health professional	Yes		No	Yes	No	Yes	No
	203	1	35	Rural	widowed	Illiterate	Orthodox	Oromo	Other (specify)	1000	Yes	2	Yes	No	Missing		Yes		No	No	No	Yes	No	No	No	No	Yes	No	No		No	No	No	No	No	No	No	No	Yes	No	Yes	Health professional	No		No	No	No	No	No
	204	1	27	Urban	Single	Primery (1-8)	Orthodox	Oromo	private employee	2000	Yes	1	Yes	No	Missing		Yes		No	No	No	No	No	Yes	No	No	Yes	No	No		No	No	No	No	No	No	No	No	Yes	No	Yes	Health professional	Yes		No	No	No	Yes	No
	205	1	45	Urban	Married	Primery (1-8)	Orthodox	Oromo	House wife	1800	No		Yes	No	Missing		Yes		No	No	No	No	No	Yes	No	No	Yes	No	No		No	No	No	No	No	No	No	No	Yes	No	Yes	Health professional	No		No	No	No	No	No
	206	1	35	Urban	Married	Illiterate	Orthodox	Amahara	Daily laborer	700	Yes	1	Yes	Yes	No	Live birth	Yes		No	No	No	No	No	Yes	No	No	Yes	No	No		No	No	No	No	No	No	No	No	Yes	No	Yes	Health professional	Yes		Yes	Yes	No	Yes	No
	207	1	38	Urban	Married	Secondery (above 9)	Orthodox	Oromo	Government employee	600	Yes	2	Yes	Yes	Yes	Live birth	Yes		No	No	No	No	No	No	No	No	Yes	No	No		No	No	No	No	No	No	No	No	Yes	No	Yes	Health professional	Yes		No	No	Yes	No	No
	208	1	37	Urban	Married	Illiterate	Orthodox	Amahara	Daily laborer	300	Yes	3	Yes	Yes	Yes	Live birth	Yes		No	No	No	No	No	No	No	No	Yes	No	No		No	No	No	No	No	No	No	No	Yes	No	Yes	Health professional	Yes		Yes	No	No	No	No
	209	1	36	Urban	Married	Secondery (above 9)	Orthodox	Oromo	private employee	1200	Yes	3	Yes	No	Missing		Yes		No	No	No	No	No	No	No	No	Yes	No	No		No	No	No	No	No	No	No	No	Yes	No	No		No		No	No	No	No	No
	210	1	32	Urban	Single	Primery (1-8)	Orthodox	Oromo	private employee	600	No		Yes	Yes	Yes	Still birth	Yes		Yes	No	No	No	No	Yes	No	No	Yes	No	No		No	No	No	No	No	No	Yes	No	Yes	No	Yes	Health professional	Yes		No	No	No	Yes	No
	211	1	30	Rural	Married	Illiterate	Orthodox	Oromo	Daily laborer	2000	Yes	3	Yes	Yes	Yes	Live birth	Yes		No	No	No	No	No	No	No	No	Yes	No	No		No	No	No	No	No	Yes	No	No	Yes	No	Yes	Health professional	Yes		No	No	No	Yes	No
	212	1	38	Urban	Divorsed/separeted	Secondery (above 9)	Orthodox	other	Daily laborer	2000	Yes	1	Yes	No	Missing		Yes		No	No	No	No	No	No	No	No	Yes	No	No		No	No	No	No	No	Yes	No	No	Yes	No	Yes	Health professional	Yes		No	No	No	Yes	No
	213	1	28	Urban	Married	Illiterate	Orthodox	Amahara	private employee	3500	Yes	1	Yes	No	Missing		Yes		No	No	No	No	No	No	No	No	Yes	No	No		No	No	No	No	No	No	No	No	Yes	No	Yes	Health professional	Yes		No	No	Yes	No	No
	214	1	35	Urban	Married	Primery (1-8)	Orthodox	other	Daily laborer	2000	Yes	3	Yes	Yes	Yes	Live birth	Yes		No	No	No	No	No	No	No	No	Yes	No	No		No	No	No	No	No	Yes	No	No	No	No	Yes	Health professional	Yes		No	No	No	Yes	No
	215	1	31	Urban	Married	Illiterate	Protestant	Oromo	House wife	2000	Yes	4	Yes	Yes	Yes	Live birth	Yes		No	No	No	No	No	No	No	No	Yes	No	No		No	No	No	No	No	No	No	No	Yes	No	Yes	Health professional	Yes		Yes	No	No	No	No
	216	1	33	Urban	Single	Primery (1-8)	Orthodox	other	Unemployed	500	Yes	1	Yes	Yes	Yes	Live birth	Yes		No	No	No	No	No	No	No	No	Yes	No	No		No	No	No	No	No	No	No	No	Yes	No	Yes	Health professional	No		No	No	No	No	No
	217	1	27	Urban	Married	Illiterate	Orthodox	Amahara	House wife		Yes	2	Yes	Yes	No	Live birth	Yes		No	No	No	No	No	No	No	No	Yes	No	No		No	No	No	No	No	No	No	No	Yes	No	Yes	Health professional	Yes		No	No	Yes	No	No
	218	1	37	Rural	widowed	Illiterate	Orthodox	Oromo	Daily laborer	1500	Yes	2	Yes	Yes	Yes	Live birth	Yes		No	No	No	No	No	No	No	No	Yes	No	No		No	No	No	No	No	No	No	No	Yes	No	Yes	Health professional	Yes		No	No	No	Yes	No
	219	1	39	Urban	Divorsed/separeted	Primery (1-8)	Orthodox	Oromo	Daily laborer	1000	Yes	2	Yes	Yes	No	Still birth	Yes		No	No	No	No	No	No	No	No	Yes	No	No		No	No	No	No	Yes	No	No	No	Yes	No	No		No		No	No	No	No	No
	220	1	34	Urban	Married	Primery (1-8)	Orthodox	Amahara	Unemployed	2800	Yes	3	Yes	Yes	Yes	Live birth	Yes		No	No	No	No	No	No	No	No	Yes	No	No		No	No	No	No	No	No	No	No	Yes	No	Yes	Health professional	Yes		Yes	No	No	Yes	No
	221	1	35	Urban	Married	Primery (1-8)	Protestant	Oromo	Unemployed	1500	No		Yes	No	Missing		Yes		No	No	No	No	No	No	No	No	Yes	No	No		No	No	No	No	No	No	No	No	Yes	No	Yes	Health professional	No		No	No	No	Yes	No
	222	1	35	Urban	widowed	Primery (1-8)	Orthodox	Amahara	Daily laborer	1500	Yes	3	Yes	No	Missing		Yes		No	No	No	No	No	No	No	No	Yes	No	No		No	No	No	No	No	No	No	No	Yes	No	Yes	Health professional	Yes		No	No	No	Yes	No
	223	1	35	Urban	Divorsed/separeted	Primery (1-8)	Orthodox	Oromo	Daily laborer	1200	Yes	1	Yes	Yes	No	Live birth	Yes		No	No	No	No	No	No	No	No	Yes	No	No		No	No	No	No	No	No	No	No	Yes	No	Yes	Health professional	Yes		No	No	No	Yes	No
	224	1	34	Urban	Married	Secondery (above 9)	Protestant	Amahara	House wife	2000	Yes	5	Yes	Yes	Yes	Live birth	Yes		No	No	No	No	No	Yes	No	No	Yes	No	No		No	No	Yes	No	No	No	No	No	Yes	No	Yes	Television	No		No	No	No	No	No
	225	1	27	Urban	Divorsed/separeted	Illiterate	Orthodox	Oromo	Daily laborer	800	Yes	2	Yes	No	Missing		Yes		No	No	No	No	No	No	No	No	Yes	No	No		No	No	No	No	No	No	No	No	Yes	No	No		No		No	No	No	No	No
	226	1	29	Urban	Married	Secondery (above 9)	Protestant	Oromo	House wife	600	Yes	2	Yes	Yes	Yes	Live birth	Yes		No	No	No	No	No	Yes	No	No	Yes	No	No		No	No	No	No	No	No	No	No	Yes	No	Yes	Health professional	No		No	No	No	No	No
	227	1	33	Urban	Married	Secondery (above 9)	Orthodox	Oromo	Daily laborer	1000	Yes	1	Yes	Yes	No	Live birth	Yes		No	No	No	No	No	No	No	No	Yes	No	No		No	No	No	No	No	No	No	No	Yes	No	Yes	Television	Yes		No	No	No	Yes	No
	228	1	30	Urban	Married	Illiterate	Orthodox	Oromo	Daily laborer	1300	Yes	1	Yes	Yes	Yes	Live birth	Yes		No	No	No	No	No	No	No	No	Yes	No	No		No	No	No	No	No	No	No	No	Yes	No	Yes	Health professional	Yes		No	No	Yes	Yes	No
	229	1	40	Urban	widowed	Primery (1-8)	Orthodox	Oromo	House wife	1000	Yes	3	Yes	No	Missing		Yes		No	No	No	No	No	No	No	No	Yes	No	No		No	No	No	No	No	Yes	No	No	No	No	No		No		No	No	No	No	No
	230	1	36	Urban	Married	Primery (1-8)	Protestant	Oromo	Daily laborer	800	Yes	1	Yes	Yes	No	Live birth	Yes		No	No	No	No	No	Yes	No	No	Yes	No	No		No	No	Yes	No	No	No	No	No	Yes	No	Yes	Health professional	Yes		No	No	No	Yes	No
	231	1	45	Urban	Married	Primery (1-8)	Orthodox	Amahara	Daily laborer	400	Yes	3	Yes	No	Missing		Yes		No	No	No	No	No	No	No	No	Yes	No	No		No	No	No	No	Yes	No	No	No	Yes	No	Yes	Health professional	Yes		No	No	Yes	Yes	No
	232	1	38	Urban	Divorsed/separeted	Primery (1-8)	Orthodox	other	private employee	1000	Yes	2	Yes	No	Missing		Yes		No	No	No	No	No	No	No	No	Yes	No	No		No	No	No	No	No	No	No	No	Yes	No	Yes	Health professional	No		No	No	No	No	No
	233	1	40	Urban	Married	Primery (1-8)	Orthodox	Amahara	House wife	1000	Yes	4	Yes	Yes	Yes	Live birth	Yes		No	No	No	No	No	No	No	No	Yes	No	No		No	No	No	No	No	No	No	No	Yes	No	Yes	Health professional	Yes		No	No	No	Yes	No
	234	1	25	Urban	Divorsed/separeted	Read & write only	Orthodox	Amahara	Daily laborer	800	Yes	1	Yes	No	Missing		Yes		No	No	No	No	Yes	No	No	No	Yes	No	No		No	No	No	No	No	No	Yes	No	Yes	No	Yes	Health professional	Yes		Yes	No	No	Yes	No
	235	1	33	Urban	Single	Primery (1-8)	Orthodox	Oromo	private employee	1200	No		Yes	Yes	No	Abortion	Yes		No	No	No	No	No	Yes	No	No	Yes	No	No		No	No	No	No	No	No	No	No	Yes	No	Yes	Television	No		No	No	No	No	No
	236	1	34	Urban	Married	Primery (1-8)	Protestant	Oromo	House wife	3000	Yes	3	Yes	Yes	Yes	Live birth	Yes		No	No	No	No	No	No	No	No	Yes	No	No		No	No	No	No	No	Yes	No	No	Yes	No	Yes	Health professional	Yes		No	No	No	Yes	No
	237	1	44	Rural	Married	Read & write only	Orthodox	Amahara	Daily laborer	800	Yes	3	Yes	No	Missing		Yes		Yes	No	No	No	No	No	No	No	Yes	No	No		No	No	No	No	No	Yes	No	No	Yes	No	Yes	Health professional	Yes		Yes	No	No	Yes	No
	238	1	45	Urban	Married	Higher education	Protestant	Oromo	Government employee	6000	Yes	2	Yes	Yes	No	Live birth	Yes		No	No	No	No	No	No	No	No	Yes	No	No		No	No	No	No	No	No	No	No	Yes	No	Yes	Health professional	Yes		No	No	No	Yes	No
	239	1	40	Rural	widowed	Illiterate	Orthodox	Oromo	Other (specify)	1500	Yes	8	Yes	No	Missing		Yes		No	No	No	No	No	No	No	No	Yes	No	No		No	No	No	No	No	No	No	No	Yes	No	Yes	Health professional	No		No	No	No	No	No
	240	1	48	Urban	Married	Primery (1-8)	Protestant	Amahara	Daily laborer	1000	Yes	2	Yes	Yes	No	Live birth	Yes		No	No	No	No	No	No	No	No	Yes	No	No		No	No	Yes	No	No	No	No	No	Yes	No	Yes	Television	No		No	No	No	No	No
	241	1	39	Rural	Divorsed/separeted	Primery (1-8)	Orthodox	Amahara	House wife	1000	Yes	2	Yes	No	Missing		No		No	No	No	No	No	No	No	No	No	No	No		No	No	No	No	No	No	No	No	No	No	No		No		No	No	No	No	No
	242	1	38	Urban	Married	Illiterate	Orthodox	Oromo	Daily laborer	900	Yes	2	Yes	No	Missing		Yes		No	No	No	No	No	No	No	No	Yes	No	No		No	No	No	No	No	No	No	No	Yes	No	Yes	Health professional	Yes		No	No	No	Yes	No
	243	1	40	Urban	Married	Secondery (above 9)	Protestant	Oromo	Student		No		Yes	No	Missing		Yes		No	No	No	No	No	No	No	No	Yes	No	No		No	No	No	No	No	No	No	No	Yes	No	No		No		No	No	No	No	No
	244	1	34	Urban	Married	Secondery (above 9)	Orthodox	Amahara	private employee	3000	Yes	3	Yes	No	Missing		Yes		Yes	No	No	No	No	No	No	No	Yes	No	No		No	No	No	No	No	No	No	No	Yes	No	Yes	Health professional	Yes		Yes	No	No	Yes	No
	245	1	24	Urban	Divorsed/separeted	Primery (1-8)	Protestant	Oromo	Daily laborer	2000	Yes	2	Yes	Yes	Yes	Live birth	Yes		No	No	No	No	No	No	No	No	Yes	No	No		No	No	No	No	No	No	No	No	Yes	No	Yes	Health professional	Yes		Yes	No	No	Yes	No
	246	1	33	Urban	Married	Primery (1-8)	Orthodox	Oromo	Daily laborer	1000	Yes	2	Yes	Yes	No	Live birth	Yes		No	No	No	No	No	No	No	No	Yes	No	No		No	No	No	No	No	No	No	No	Yes	No	Yes	Health professional	Yes		Yes	No	Yes	Yes	No
	247	1	28	Urban	Married	Illiterate	Protestant	Amahara	Daily laborer	700	Yes	3	Yes	Yes	Yes	Live birth	Yes		No	No	No	No	No	No	No	No	Yes	No	No		No	No	No	No	No	No	No	No	Yes	No	Yes	Health professional	Yes		Yes	No	No	Yes	No
	248	1	31	Urban	Divorsed/separeted	Illiterate	Orthodox	Oromo	private employee	900	Yes	2	Yes	No	Missing		Yes		No	No	No	No	No	No	No	No	Yes	No	No		No	No	No	No	No	No	No	No	Yes	No	Yes	Health professional	Yes		No	No	No	Yes	No
	249	1	40	Urban	Married	Primery (1-8)	Protestant	Oromo	private employee	200	Yes	1	Yes	Yes	Yes	Live birth	Yes		No	No	No	No	No	No	No	No	Yes	No	No		No	No	No	No	No	No	No	No	Yes	No	Yes	Health professional	No		No	No	No	No	No
	250	1	31	Urban	Married	Primery (1-8)	Orthodox	Oromo	Daily laborer	1000	Yes	1	Yes	Yes	Yes	Abortion	Yes		No	No	No	No	No	No	No	No	Yes	No	No		No	No	No	No	No	No	No	No	Yes	No	Yes	Health professional	No		No	No	No	No	No
	251	1	37	Urban	Married	Secondery (above 9)	Orthodox	Oromo	private employee	2000	Yes	3	Yes	No	Missing		Yes		No	No	No	No	No	No	No	No	Yes	No	No		No	No	No	No	No	No	No	No	Yes	No	Yes	Health professional	Yes		No	No	No	Yes	No
	252	1	37	Urban	Married	Primery (1-8)	Orthodox	Oromo	Daily laborer	1400	Yes	2	Yes	Yes	Yes	Live birth	Yes		No	No	No	No	Yes	No	No	No	Yes	No	No		No	No	No	No	Yes	Yes	No	No	Yes	No	Yes	Television	No		No	No	No	No	No
	253	1	40	Urban	Divorsed/separeted	Primery (1-8)	Muslim	Oromo	private employee	1500	Yes	1	Yes	No	Missing		Yes		No	No	No	No	No	No	No	No	Yes	No	No		No	No	No	Yes	No	No	No	No	No	No	No		No		No	No	No	No	No
	254	1	35	Urban	Married	Secondery (above 9)	Orthodox	Tigre	Daily laborer	500	Yes	2	Yes	Yes	Yes	Live birth	Yes		No	No	No	No	No	No	No	No	Yes	No	No		No	No	No	No	No	No	No	No	Yes	No	Yes	Health professional	Yes		No	No	No	Yes	No
	255	1	25	Urban	Married	Secondery (above 9)	Protestant	Oromo	House wife	3000	No		Yes	No	Missing		Yes		No	No	No	No	No	No	No	No	Yes	No	No		No	No	No	No	No	Yes	No	No	Yes	No	Yes	Health professional	Yes		No	No	No	Yes	No
	256	1	37	Urban	Married	Illiterate	Orthodox	Oromo	House wife	1000	Yes	3	Yes	Yes	Yes	Live birth	Yes		No	No	No	No	No	No	No	No	Yes	No	No		No	No	No	No	No	No	No	No	Yes	No	Yes	Health professional	Yes		No	No	No	Yes	No
	257	1	30	Urban	Divorsed/separeted	Primery (1-8)	Orthodox	Oromo	Daily laborer	600	Yes	2	Yes	No	Missing		Yes		No	No	No	No	No	Yes	No	No	Yes	No	No		No	No	No	No	No	No	No	No	Yes	No	Yes	Health professional	Yes		No	No	No	Yes	No
	258	1	30	Rural	Married	Illiterate	Orthodox	Oromo	Daily laborer	1500	Yes	3	Yes	Yes	Yes	Live birth	Yes		No	No	No	No	No	No	No	No	Yes	No	No		No	No	No	No	No	No	No	No	Yes	No	Yes	Health professional	Yes		No	No	No	Yes	No
	259	1	45	Urban	Divorsed/separeted	Primery (1-8)	Orthodox	Oromo	private employee	1700	No		Yes	No	Missing		Yes		No	No	No	No	No	No	No	No	Yes	No	No		No	No	No	Yes	No	No	No	No	No	No	No		No		No	No	No	No	No
	260	1	30	Urban	Divorsed/separeted	Read & write only	Orthodox	Oromo	Daily laborer	1600	Yes	2	Yes	Yes	No	Live birth	Yes		No	No	No	No	No	No	No	No	Yes	No	No		No	No	No	No	No	No	No	No	Yes	No	Yes	Health professional	Yes		No	No	No	Yes	No
	261	1	26	Urban	Divorsed/separeted	Primery (1-8)	Orthodox	Oromo	private employee	700	Yes	1	Yes	No	Missing		Yes		No	No	No	No	No	No	No	No	Yes	No	No		No	No	No	No	No	No	No	No	Yes	No	Yes	Health professional	Yes		No	No	No	Yes	No
	262	1	35	Rural	Married	Illiterate	Orthodox	Oromo	House wife	2000	Yes	6	Yes	Yes	Yes	Live birth	Yes		No	No	No	No	No	No	No	No	Yes	No	No		No	No	No	No	No	No	No	No	Yes	No	Yes	Health professional	Yes		No	No	No	Yes	No
	263	1	25	Urban	Married	Primery (1-8)	Orthodox	Oromo	House wife	1000	Yes	1	Yes	No	Missing		Yes		No	No	No	No	No	No	No	No	Yes	No	No		No	No	No	No	No	No	No	No	Yes	No	Yes	Health professional	No		No	No	No	No	No
	264	1	48	Urban	Divorsed/separeted	Secondery (above 9)	Orthodox	Oromo	Daily laborer	1000	Yes	3	Yes	No	Missing		Yes		No	No	No	No	No	No	No	No	Yes	No	No		No	No	No	No	No	No	No	No	Yes	No	No		No		No	No	No	No	No
	265	1	21	Urban	Single	Higher education	Orthodox	Amahara	private employee	1800	No		Yes	No	Missing		Yes		Yes	No	No	No	No	No	No	No	Yes	No	No		No	No	No	No	Yes	No	No	No	Yes	No	Yes	Health professional	Yes		No	No	No	Yes	No
	266	1	35	Urban	Married	Secondery (above 9)	Orthodox	Oromo	Daily laborer	2000	Yes	3	Yes	Yes	No	Live birth	Yes		No	No	No	No	No	No	No	No	Yes	No	No		No	No	No	No	No	No	No	No	Yes	No	Yes	Health professional	Yes		Yes	No	No	Yes	No
	267	1	43	Urban	widowed	Primery (1-8)	Orthodox	Oromo	Daily laborer	800	Yes	1	Yes	No	Missing		Yes		No	No	No	No	No	No	No	No	Yes	No	No		No	No	No	Yes	No	No	No	No	No	No	Yes	Television	No		No	No	No	No	No
	268	1	29	Urban	Married	Primery (1-8)	Orthodox	Amahara	House wife	3000	Yes	2	Yes	Yes	Yes	Live birth	Yes		No	No	No	No	No	No	No	No	Yes	No	No		No	No	No	No	No	Yes	No	No	Yes	No	No		Yes		No	No	No	Yes	No
	269	1	35	Urban	Married	Secondery (above 9)	Orthodox	Amahara	private employee	1000	Yes	3	Yes	Yes	No	Live birth	Yes		No	No	No	No	No	Yes	No	No	Yes	No	No		No	No	Yes	No	No	No	No	No	Yes	No	Yes	Health professional	Yes		No	No	No	Yes	No
	270	1	35	Urban	Married	Secondery (above 9)	Orthodox	Oromo	House wife	3000	Yes	3	Yes	Yes	No	Live birth	Yes		No	No	No	No	No	No	No	No	Yes	No	No		No	No	No	No	No	No	No	No	Yes	No	Yes	Health professional	No		No	No	No	No	No
	271	2	30	Urban	Single	Read & write only	Protestant	Oromo	Daily laborer	1800	Yes	2	Yes	No	Missing		Yes		No	No	No	No	No	No	No	No	Yes	No	No		No	No	No	No	No	No	No	No	Yes	No	No		No		No	No	No	No	No
	272	2	42	Urban	Divorsed/separeted	Primery (1-8)	Orthodox	Amahara	Daily laborer	800	Yes	3	Yes	No	Missing		Yes		No	No	No	No	No	No	No	No	Yes	No	No		No	No	No	No	No	No	No	No	Yes	No	Yes	Health professional	No		No	No	No	No	No
	273	2	34	Urban	Divorsed/separeted	Secondery (above 9)	Protestant	Oromo	private employee	2000	Yes	2	Yes	No	Missing		Yes		No	No	No	No	No	No	No	No	Yes	No	No		No	No	No	No	No	No	No	No	Yes	No	Yes	Health professional	Yes		No	No	No	Yes	No
	274	2	32	Urban	Married	Primery (1-8)	Protestant	Oromo	Daily laborer	1500	Yes	2	Yes	No	Missing		Yes		No	No	No	No	No	No	No	No	Yes	No	No		No	No	No	No	No	No	No	No	Yes	No	Yes	Health professional	Yes		No	No	No	Yes	No
	275	2	32	Urban	Married	Primery (1-8)	Orthodox	Oromo	Daily laborer	1200	Yes	1	Yes	No	Missing		Yes		No	No	No	No	No	No	No	No	Yes	No	No		No	No	No	No	No	No	No	No	Yes	No	Yes	Health professional	Yes		No	No	No	Yes	No
	276	2	38	Rural	widowed	Read & write only	Protestant	Oromo	Unemployed	800	Yes	4	Yes	No	Missing		Yes		No	No	No	No	No	No	No	No	Yes	No	No		No	No	No	Yes	No	No	No	No	No	No	Yes	Health professional	No		No	No	No	No	No
	277	2	40	Urban	Divorsed/separeted	Read & write only	Protestant	Amahara	Daily laborer	800	Yes	2	Yes	No	Missing		Yes		No	No	No	No	No	No	No	No	Yes	No	No		No	No	No	Yes	No	No	No	No	No	No	No		Missing		No	No	No	No	No
	278	2	35	Urban	Single	Primery (1-8)	Orthodox	Oromo	private employee	2000	Yes	1	Yes	No	Missing		Yes		No	No	No	No	No	No	No	No	Yes	No	No		No	No	No	No	No	No	No	No	Yes	No	Yes	Health professional	No		No	No	No	No	No
	279	2	35	Urban	Married	Read & write only	Orthodox	Oromo	Unemployed		Yes	1	Yes	No	Missing		No		No	No	No	No	No	No	No	No	No	No	No		No	No	No	No	No	No	No	No	No	No	Yes	Television	No		No	No	No	No	No
	280	2	40	Urban	Single	Read & write only	Orthodox	Oromo	Daily laborer	800	Yes	1	Yes	No	Missing		Yes		No	No	No	No	No	No	No	No	Yes	No	No		No	No	No	No	No	No	No	No	Yes	No	Yes	Health professional	No		No	No	No	No	No
	281	2	35	Urban	Married	Secondery (above 9)	Orthodox	Amahara	private employee	1500	Yes	2	Yes	Yes	No	Live birth	Yes		No	No	No	No	No	No	No	No	Yes	No	No		No	No	No	No	No	No	No	No	Yes	No	Yes	Health professional	Yes		No	No	No	Yes	No
	282	2	35	Urban	Divorsed/separeted	Read & write only	Protestant	Amahara	Daily laborer		Yes	2	Yes	No	Missing		Yes		No	No	No	No	Yes	No	No	No	Yes	No	No		No	No	No	No	Yes	No	No	No	Yes	No	Yes	Health professional	No		No	No	No	No	No
	283	2	28	Rural	widowed	Illiterate	Orthodox	Amahara	Other (specify)	1500	Yes	2	Yes	No	Missing		Yes		Yes	No	No	No	No	No	No	No	Yes	No	No		No	No	No	No	No	Yes	No	No	Yes	No	Yes	Health professional	No		No	No	No	No	No
	284	2	36	Urban	Married	Read & write only	Protestant	Tigre	Daily laborer	900	Yes	2	Yes	No	Missing		Yes		No	No	No	No	No	No	No	No	Yes	No	No		No	No	No	No	No	No	No	No	Yes	No	No		No		No	No	No	No	No
	285	2	30	Urban	Divorsed/separeted	Primery (1-8)	Orthodox	Amahara	private employee	1500	Yes	2	Yes	No	Missing		Yes		No	No	No	No	No	No	No	No	Yes	No	No		No	No	No	No	No	No	No	No	Yes	No	Yes	Health professional	No		No	No	No	No	No
	286	1	42	Urban	Divorsed/separeted	Higher education	Orthodox	other	private employee	2000	Yes	1	Yes	No	Missing		Yes		No	No	No	No	No	No	No	No	Yes	No	No		No	Yes	No	No	No	No	No	No	No	No	No		No		No	No	No	No	No
	287	1	39	Urban	Married	Secondery (above 9)	Orthodox	Amahara	House wife	2000	Yes	4	Yes	Yes	Yes	Live birth	Yes		No	No	No	No	No	No	No	No	Yes	No	No		No	No	No	No	No	No	No	No	Yes	No	Yes	Health professional	No		No	No	No	No	No
	288	1	41	Urban	Married	Primery (1-8)	Orthodox	Amahara	House wife	2500	Yes	3	Yes	No	Missing		Yes		No	No	No	No	No	No	No	No	Yes	No	No		No	No	No	No	No	No	No	No	Yes	No	No		No		No	No	No	No	No
	289	1	35	Urban	Divorsed/separeted	Secondery (above 9)	Protestant	Amahara	private employee	1000	Yes	1	Yes	No	Missing		Yes		No	No	No	No	No	No	No	No	Yes	No	No		No	No	No	No	No	No	No	No	Yes	No	No		No		No	No	No	No	No
	290	1	34	Urban	widowed	Read & write only	Protestant	Amahara	Daily laborer	1200	Yes	3	Yes	No	Missing		Yes		No	No	No	No	No	Yes	No	No	Yes	No	No		No	No	No	No	No	No	No	No	Yes	No	Yes	Health professional	No		No	No	No	No	No
	291	1	29	Urban	Married	Primery (1-8)	Protestant	Amahara	House wife	2000	Yes	2	Yes	No	Missing		Yes		No	No	No	No	No	No	No	No	Yes	No	No		No	No	No	No	No	No	No	No	Yes	No	Yes	Health professional	No		No	No	No	No	No
	292	1	31	Urban	Divorsed/separeted	Primery (1-8)	Orthodox	Amahara	House wife	900	Yes	2	Yes	Yes	No	Abortion	Yes		No	No	No	No	No	No	No	No	Yes	No	No		No	No	No	No	No	No	No	No	Yes	No	Yes	Health professional	Missing		No	No	No	Yes	No
	293	2	34	Urban	Married	Read & write only	Protestant	Tigre	House wife	1200	Yes	3	Yes	No	Missing		Yes		No	No	No	No	Yes	No	No	No	Yes	No	No		No	No	No	No	No	No	No	No	Yes	No	Yes	Health professional	No		No	No	No	No	No
	294	2	40	Urban	widowed	Primery (1-8)	Muslim	Amahara	Unemployed		Yes	3	Yes	Yes	No	Still birth	Yes		No	No	No	No	No	No	No	No	Yes	No	No		No	No	No	No	No	No	No	No	Yes	No	Yes	Health professional	Yes		No	No	No	Yes	No
	295	2	36	Rural	Married	Illiterate	Orthodox	Oromo	House wife	1300	Yes	2	Yes	No	Missing		Yes		No	No	No	No	No	No	No	No	Yes	No	No		No	No	No	No	No	No	No	No	Yes	No	No		Missing		No	No	No	No	No
	296	2	23	Urban	Married	Primery (1-8)	Other	Oromo	private employee	2000	Yes	1	Yes	No	Missing		Yes		No	No	No	No	No	No	No	No	Yes	No	No		No	No	No	No	No	No	No	No	Yes	No	Yes	Health professional	Yes		No	No	No	Yes	No
	297	2	18	Urban	Single	Primery (1-8)	Orthodox	Oromo	Daily laborer	900	No		Yes	No	Missing		Yes		No	No	No	No	No	Yes	No	No	Yes	No	No		No	No	No	No	No	No	No	No	Yes	No	Yes	Health professional	Yes		Yes	No	No	Yes	No
	298	2	39	Urban	Married	Primery (1-8)	Orthodox	Amahara	Daily laborer	1000	Yes	3	Yes	No	Missing		Yes		No	No	No	No	No	No	No	No	Yes	No	No		No	No	No	No	No	No	No	No	Yes	No	Yes	Health professional	No		No	No	No	No	No
	299	2	30	Rural	Divorsed/separeted	Secondery (above 9)	Orthodox	Amahara	Daily laborer	1300	Yes	2	Yes	No	Missing		Yes		No	No	No	No	No	No	No	No	Yes	No	No		No	No	No	No	No	No	No	No	Yes	No	Yes	Health professional	Missing		No	No	No	Yes	No
	300	2	23	Urban	Single	Primery (1-8)	Protestant	Oromo	private employee	2000	No		Yes	No	Missing		Yes		No	No	No	No	No	Yes	No	No	Yes	No	No		No	No	Yes	No	No	No	No	No	Yes	No	Yes	Television	No		No	No	No	No	No
	301	2	40	Urban	Married	Illiterate	Orthodox	Oromo	House wife	2000	Yes	3	Yes	No	Missing		Yes		No	No	No	No	Yes	No	No	No	Yes	No	No		No	No	No	No	No	No	No	No	Yes	No	Yes	Health professional	No		No	No	No	No	No
	302	2	28	Urban	Divorsed/separeted	Primery (1-8)	Protestant	Oromo	private employee	1800	Yes	1	Yes	No	Missing		Yes		No	No	No	No	No	No	No	No	Yes	No	No		No	No	No	No	No	No	No	No	Yes	No	Yes	Health professional	No		No	No	No	No	No
	303	2	35	Rural	Married	Illiterate	Orthodox	Oromo	House wife	1500	Yes	3	Yes	No	Missing		Yes		No	No	No	No	No	No	No	No	Yes	No	No		No	No	No	No	No	No	No	No	Yes	No	Yes	Health professional	Yes		No	No	No	Yes	No
	304	2	29	Urban	Married	Primery (1-8)	Orthodox	Oromo	Daily laborer	1500	Yes	2	Yes	No	Missing		Yes		No	No	No	No	No	No	No	No	Yes	No	No		No	No	No	No	No	No	No	No	Yes	No	Yes	Health professional	No		No	No	No	No	No
	305	2	20	Urban	Single	Secondery (above 9)	Protestant	Amahara	private employee	1700	No		Yes	No	Missing		Yes		No	No	No	No	No	No	No	No	Yes	No	No		No	No	No	No	No	No	No	No	Yes	No	Yes	Health professional	Yes		Yes	No	Yes	Yes	No
	306	2	24	Rural	Divorsed/separeted	Primery (1-8)	Orthodox	Oromo	Daily laborer	900	Yes	1	Yes	No	Missing		Yes		No	No	No	No	No	Yes	No	No	Yes	No	No		No	No	No	No	No	No	No	No	Yes	No	Yes	Television	Yes		No	No	No	Yes	No

## Sheet: Sheet2
UniqueKey	HealthFacility	N101Howoldareyou_____yeares	N102Whatisyourresidence	N103Whatisyourcurrentmaritalstatus	N104whatisthehighestlevelofeducationyouattened	N107Whatisyouroccupationatthistime	N108Whatisyouravragemonthlyhouseholdincometotalwageesincomeearne	N109Haveyouevergivebirth	N110Howmanybiologicalchildchildrendoyouhave	N201Haveyouhearedaboutcontraceptiveuse	N202Haveyouevergotpregnancysinceyoustartedchroniccarefollowup	N203Wasthepregnancywanted	N204whatwastheoutcomeofthepregnancy	N205HaveyoueverhearedofsexuallytransmittedinfectionsSTIsothertha	N206whichmethodshaveyoueverhearedtoprotectyourselffromsexuallytr	injectable	Pills	Implants	EmergencyHormonalcontraceptive	IUCD	Femalcondom	periodicabstinance	Femalsteralizationtuballigation	Malecondom	Femalstralizationtuballigation	Noresponse	N207whichmethodhaveyoubeenusingtopreventSTI	Pills1	Periodicabstinance1	Femalcondom1	Noresponse1	IUCD1	Injectables	Implant	Othersspecifay	Malecondom1	EmergencyHormonalcontraception	N208Haveyoueverhearedofusingcondomwithothercontraceptivemethodat	N209Frearedaboutusingcondomwithothercontraceptive	N210Haveyoubeenusingcondomwithanothercontraceptivemethodatthesam	N211WhydidyoudothisCircleallmentioned1	TopreventHIVtransmission	Todelayorpreventpregnancey	TopreventSTI	Topreventbothpregnancyandinfection	Otherspecifay	N212Whichmethodhaveyoubeenusinginthelast12months	MalecondomOnly	Condomwithimplant
1	1	33	Urban	widowed	Primery (1-8)	Government employee	1000	Yes	3	Yes	Yes	Yes	Live birth	Yes		No	No	No	No	No	No	No	No	Yes	No	No		No	No	No	No	Yes	No	No	No	No	No	Yes	Health professional	Yes		Yes	Yes	Yes	No	No		No	No
2	1	32	Urban	Married	Secondery (above 9)	Government employee	4000	Yes	4	Yes	Yes	Yes	Live birth	Yes		No	No	No	No	Yes	No	No	No	No	No	No		No	No	No	No	No	No	No	No	Yes	No	Yes	Health professional	Yes		No	No	Yes	No	No		No	No
3	1	35	Urban	Married	Primery (1-8)	Government employee	100	Yes	2	Yes	Yes	Yes	Live birth	Yes		No	No	No	No	No	No	No	No	Yes	No	No		No	No	No	No	No	No	No	No	Yes	No	Yes	Health professional	Yes		No	No	No	Yes	No		No	No
4	1	41	Urban	Married	Primery (1-8)	Government employee	3000	Yes	4	Yes	Yes	Yes	Live birth	Yes		No	No	No	No	No	No	No	No	Yes	No	No		No	No	No	No	No	No	No	No	Yes	No	Yes	Television	Yes		Yes	No	No	No	No		No	No
5	1	45	Urban	Divorsed/separeted	Read & write only	Daily laborer	1000	Yes	2	Yes	Yes	Yes	Live birth	Yes		No	No	No	No	No	No	No	No	Yes	No	No		No	No	No	No	No	No	No	No	Yes	No	Yes	Health professional	No		No	No	No	No	No		Yes	No
6	1	47	Urban	Married	Read & write only	private employee	2000	Yes	1	Yes	No	Missing		Yes		No	No	No	No	No	No	No	No	Yes	No	No		No	No	No	No	No	No	No	No	Yes	No	Yes	Health professional	No		No	No	No	Yes	No		Yes	No
7	1	38	Urban	Divorsed/separeted	Primery (1-8)	Daily laborer	600	Yes	1	Yes	No	Missing		Yes		No	No	No	No	No	No	No	No	Yes	No	No		No	No	No	No	No	No	No	No	Yes	No	Yes	Health professional	No		No	No	No	No	No		No	No
8	1	28	Urban	Divorsed/separeted	Read & write only	Daily laborer	1000	Yes	1	Yes	No	Missing		Yes		No	No	No	No	No	No	No	No	Yes	No	No		No	Yes	No	No	No	No	No	No	No	No	Yes	Health professional	No		No	No	No	No	No		No	No
9	1	45	Urban	Divorsed/separeted	Secondery (above 9)	House wife	200	Yes	1	Yes	No	Missing		Yes		No	No	No	No	No	No	No	No	Yes	No	No		No	No	No	No	No	No	No	Yes	No	No	No		Missing		No	No	No	Yes	No		No	No
10	1	42	Rural	Married	Illiterate	Other (specify)	5000	Yes	2	Yes	Yes	Yes	Live birth	Yes		No	No	No	No	No	No	No	No	Yes	No	No		No	No	No	No	No	No	No	No	Yes	No	Yes	Health professional	Yes		No	No	No	Yes	No		No	No
11	1	24	Urban	Married	Secondery (above 9)	Daily laborer	200	Yes	1	Yes	Yes	No	Abortion	Yes		No	No	No	No	No	No	No	No	Yes	No	No		No	No	No	No	No	No	No	No	Yes	No	Yes	Health professional	Yes		No	No	No	Yes	No		No	No
12	1	27	Urban	Married	Secondery (above 9)	private employee	3000	No		Yes	No	Missing		Yes		No	No	No	No	Yes	No	No	No	No	No	No		No	No	No	No	No	Yes	No	No	No	No	Yes	Television	No		No	No	No	No	No		No	No
13	1	30	Urban	Married	Primery (1-8)	Daily laborer	1000	Yes	3	Yes	Yes	Yes	Live birth	Yes		No	No	No	No	No	No	Yes	No	No	No	No		No	Yes	No	No	No	No	No	No	No	No	Yes	Health professional	Yes		No	No	No	Yes	No		No	No
14	1	38	Urban	Married	Read & write only	Daily laborer	300	Yes	2	Yes	No	Missing		Yes		No	No	No	No	No	No	No	No	Yes	No	No		No	No	No	No	No	No	No	No	Yes	No	Yes	Health professional	Yes		No	No	No	Yes	No		No	No
15	1	35	Urban	Single	Secondery (above 9)	Daily laborer	500	Yes	1	Yes	No	Missing		Yes		No	No	No	No	No	No	No	No	Yes	No	No		No	No	No	No	No	No	No	No	Yes	No	No		No		No	No	No	Yes	No		No	No
16	1	18	Rural	Single	Secondery (above 9)	Student	300	No		Yes	No	Missing		No		No	No	No	No	No	No	No	No	No	No	No		No	No	No	No	No	No	No	No	No	No	Yes	Radio	No		No	No	No	No	No		No	No
17	1	40	Urban	Divorsed/separeted	Illiterate	House wife	5000	Yes	3	Yes	No	Missing		Yes		No	No	No	No	No	No	No	No	Yes	No	No		No	No	No	No	No	Yes	No	No	No	No	Yes	Television	No		No	No	No	No	No		No	No
18	1	28	Rural	widowed	Illiterate	House wife	300	Yes	1	Yes	No	Missing		No		No	No	No	No	No	No	No	No	No	No	No		No	Yes	No	No	No	No	No	No	No	No	No		Missing		No	No	No	No	No		No	No
19	1	30	Urban	Married	Illiterate	House wife		Yes	1	Yes	No	Missing		Yes		No	No	No	No	Yes	No	No	No	No	No	No		No	No	No	No	Yes	No	No	No	No	No	Yes	Health professional	Yes		Yes	No	No	No	No		No	No
20	1	23	Urban	Married	Primery (1-8)	House wife	200	Yes	2	Yes	No	Missing		Yes		No	No	No	No	Yes	No	No	No	No	No	No		No	No	No	No	Yes	No	No	No	No	No	No		Yes		No	No	No	Yes	No		No	No
21	1	32	Urban	Married	Secondery (above 9)	House wife	300	Yes	4	Yes	Yes	Yes	Live birth	Yes		No	No	No	No	No	No	No	No	Yes	No	No		No	No	No	No	No	No	No	No	Yes	No	Yes	Health professional	Yes		No	No	No	Yes	No		No	No
22	1	40	Urban	other	Primery (1-8)	Merchent	400	Yes	3	Yes	Yes	Yes	Live birth	Yes		No	No	No	No	No	No	No	No	Yes	No	No		No	No	No	No	No	No	No	No	Yes	No	Yes	Health professional	Yes		Yes	Yes	No	No	No		No	No
23	1	40	Rural	widowed	Illiterate	Daily laborer	200	Yes	8	Yes	Yes	No	Live birth	Yes		No	No	No	No	No	No	No	No	Yes	No	No		No	No	No	No	No	No	No	No	Yes	No	Yes	Health professional	No		No	No	No	No	No		No	No
24	1	35	Urban	Married	Primery (1-8)	Unemployed		Yes	5	Yes	Yes	Yes	Live birth	Yes		No	No	No	No	No	No	No	No	Yes	No	No		No	No	No	No	No	No	No	No	Yes	No	Yes	Health professional	Yes		No	No	No	Yes	No		No	Yes
25	1	41	Urban	Single	Primery (1-8)	Unemployed	1000	Yes	4	Yes	Yes	Yes	Live birth	Yes		No	No	No	No	No	No	No	No	Yes	No	No		No	No	No	No	No	No	No	No	Yes	No	Yes	Health professional	Yes		Yes	No	Yes	Yes	No		No	No
26	1	30	Urban	Married	Secondery (above 9)	private employee	2000	Yes	3	Yes	Yes	Yes	Live birth	Yes		No	No	No	No	No	No	No	No	Yes	No	No		No	No	No	No	No	Yes	No	No	Yes	No	Yes	Health professional	Yes		No	No	No	Yes	No		No	No
27	1	35	Urban	Married	Read & write only	House wife	2000	Yes	3	Yes	Yes	No	Live birth	No		No	No	No	No	No	No	No	No	No	No	No		No	No	No	No	No	No	No	No	No	No	No		No		No	No	No	Yes	No		No	No
28	1	35	Rural	Divorsed/separeted	Illiterate	Daily laborer	1000	Yes	3	Yes	Yes	No	Live birth	Yes		No	No	No	No	No	No	No	No	Yes	No	No		No	No	No	No	No	No	No	No	Yes	No	Yes	Health professional	Yes		No	No	No	Yes	No		No	No
29	1	37	Urban	Married	Primery (1-8)	House wife	1500	Yes	1	Yes	Yes	Yes	Live birth	Yes		No	No	No	No	No	Yes	No	No	Yes	No	No		No	No	Yes	No	Yes	No	No	No	No	No	Yes	Health professional	No		No	No	No	No	No		No	No
30	1	38	Urban	Married	Primery (1-8)	Merchent	1000	Yes	4	Yes	Yes	No	Abortion	Yes		No	No	No	No	No	No	No	No	No	No	No		No	No	No	No	No	No	No	No	Yes	No	Yes	Health professional	No		No	No	No	Yes	No		No	No
31	1	34	Urban	Married	Illiterate	House wife	1000	Yes	4	Yes	Yes	No	Live birth	Yes		No	No	No	No	No	No	No	No	Yes	No	No		No	No	No	No	No	No	No	No	Yes	No	Yes	Health professional	Yes		No	No	No	Yes	No		No	No
32	1	30	Urban	Divorsed/separeted	Illiterate	Daily laborer	700	Yes	1	Yes	Yes	Yes	Live birth	Yes		No	No	No	No	No	No	No	No	Yes	No	No		No	No	No	No	No	No	No	No	Yes	No	Yes	Health professional	Yes		No	No	No	Yes	No		No	Yes
33	1	39	Urban	Divorsed/separeted	Illiterate	Daily laborer	1500	Yes	2	Yes	Yes	No	Live birth	Yes		No	No	No	No	No	No	No	No	Yes	No	No		No	No	No	No	No	No	No	No	Yes	No	Yes	Health professional	Yes		No	No	No	Yes	No		No	No
34	1	43	Rural	Divorsed/separeted	Read & write only	Daily laborer	1000	Yes	7	Yes	No	Missing		Yes		No	No	No	No	No	No	No	No	No	No	Yes		No	Yes	No	No	No	No	No	No	No	No	No		No		No	No	No	No	No		No	No
35	1	25	Urban	Married	Primery (1-8)	House wife		Yes	1	Yes	Yes	Yes	Live birth	Yes		No	No	No	No	No	No	No	No	Yes	No	No		No	No	No	No	No	No	No	No	Yes	No	Yes	Health professional	Yes		Yes	No	No	No	No		No	No
36	1	30	Urban	Married	Illiterate	House wife	600	Yes	3	Yes	Yes	Yes	Live birth	Yes		Yes	No	No	No	No	No	No	No	Yes	No	No		No	No	No	No	No	Yes	No	No	No	No	Yes	Health professional	Yes		No	No	No	Yes	No		No	No
37	1	35	Urban	Married	Primery (1-8)	House wife	500	Yes	2	Yes	Yes	Yes	Live birth	Yes		No	No	No	No	No	No	No	No	Yes	No	No		No	Yes	No	No	No	No	No	No	No	No	Yes	Health professional	No		No	No	No	No	No		No	No
38	1	28	Rural	Married	Primery (1-8)	House wife	800	Yes	3	Yes	Yes	Yes	Live birth	Yes		No	No	No	No	No	No	No	No	Yes	No	No		No	No	No	No	No	Yes	No	No	No	No	Yes	Health professional	No		No	No	Yes	No	No		No	No
39	1	37	Urban	Married	Illiterate	Daily laborer	1000	Yes	2	Yes	No	Missing		Yes		No	No	No	No	No	No	No	No	Yes	No	No		No	No	No	No	No	No	No	No	Yes	No	Yes	Health professional	Yes		No	No	No	Yes	No		No	No
40	1	35	Urban	Married	Illiterate	House wife	600	No		Yes	Yes	No	Abortion	Yes		No	No	No	No	No	No	No	No	Yes	No	No		No	No	No	No	No	No	No	No	Yes	No	Yes	Health professional	Yes		Yes	No	No	No	No		No	No
41	1	30	Urban	Married	Illiterate	House wife	1500	Yes	5	Yes	Yes	Yes	Live birth	Yes		No	No	No	No	No	No	No	No	Yes	No	No		No	No	No	No	No	No	No	No	Yes	No	Yes	Health professional	Yes		No	No	No	Yes	No		No	No
42	1	25	Urban	Married	Primery (1-8)	Daily laborer	600	Yes	2	Yes	Yes	No	Live birth	No		No	No	No	No	No	No	No	No	Yes	No	No		No	No	No	No	No	No	No	No	Yes	No	Yes	Health professional	Missing		No	Yes	No	No	No		No	No
43	1	30	Urban	Married	Primery (1-8)	Daily laborer	1000	Yes	1	Yes	Yes	Yes	Live birth	Yes		No	No	No	No	No	No	No	No	Yes	No	No		No	No	No	Yes	No	No	No	No	No	No	Yes	Health professional	No		No	No	No	No	No		No	No
44	1	37	Rural	Married	Illiterate	House wife	1500	Yes	5	Yes	Yes	No	Live birth	No		No	No	No	No	No	No	No	No	No	No	Yes		No	No	No	No	No	No	No	No	No	No	Yes	Health professional	Yes		No	No	No	Yes	No		No	No
45	1	30	Urban	Married	Illiterate	Daily laborer	3000	Yes	4	Yes	Yes	No	Live birth	Yes		No	No	No	No	No	No	No	No	Yes	No	No		No	No	No	No	Yes	No	No	No	No	No	Yes	Radio	No		No	No	No	No	No		No	No
46	1	36	Rural	Married	Illiterate	House wife	1000	Yes	2	Yes	Yes	Yes	Live birth	Yes		No	No	No	No	No	No	No	No	Yes	No	No		No	No	No	Yes	No	No	No	No	No	No	Yes	Health professional	Yes		No	No	No	Yes	No		No	No
47	1	35	Urban	Married	Illiterate	House wife	2000	Yes	4	Yes	Yes	Yes	Live birth	Yes		No	No	No	No	No	No	No	No	Yes	No	No		No	No	No	No	No	No	No	No	Yes	No	Yes	Health professional	Yes		No	Yes	No	Yes	No		No	No
48	1	35	Rural	Married	Primery (1-8)	House wife	1000	Yes	5	Yes	No	Missing		Yes		No	No	No	No	No	No	No	No	Yes	No	No		No	No	No	No	No	No	No	No	Yes	No	Yes	Health professional	Yes		No	No	No	Yes	No		No	No
49	1	37	Urban	Married	Secondery (above 9)	House wife	3000	Yes	3	Yes	Yes	Yes	Live birth	Yes		No	No	No	No	No	No	No	No	Yes	No	No		No	No	No	No	No	No	No	No	Yes	No	Yes	Health professional	Yes		No	No	No	Yes	No		No	Yes
50	1	35	Urban	Married	Primery (1-8)	House wife	2000	Yes	2	Yes	Yes	No	Live birth	Yes		No	No	No	No	No	No	No	No	Yes	No	No		No	Yes	No	No	No	No	No	No	Yes	No	Yes	Health professional	Yes		No	No	Yes	Yes	No		No	Yes
51	1	33	Urban	Married	Illiterate	House wife	2000	Yes	2	Yes	Yes	Yes	Live birth	Yes		No	No	No	No	No	No	No	No	Yes	No	No		No	No	No	No	No	No	No	No	Yes	No	Yes	Health professional	Yes		No	No	No	Yes	No		No	No
52	1	30	Rural	Married	Illiterate	Daily laborer	500	Yes	2	Yes	Yes	Yes	Live birth	Yes		No	No	No	No	No	No	No	No	Yes	No	No		No	No	No	No	No	No	No	No	Yes	No	Yes	Health professional	Yes		No	No	Yes	No	No		No	No
53	1	25	Rural	Married	Read & write only	Daily laborer	3000	Yes	1	Yes	Yes	Yes	Live birth	Yes		No	No	No	No	No	No	No	No	Yes	No	No		No	No	No	No	No	No	No	No	Yes	No	Yes	Health professional	Yes		No	No	No	Yes	No		No	No
54	1	40	Rural	Married	Illiterate	Daily laborer	1000	Yes	5	Yes	Yes	Yes	Live birth	Yes		No	No	No	No	No	No	No	No	Yes	No	No		No	No	No	No	No	No	No	No	Yes	No	Yes	Health professional	Yes		No	No	Yes	No	No		No	No
55	1	32	Urban	Married	Primery (1-8)	House wife	1000	Yes	2	Yes	Yes	No	Live birth	Yes		No	No	No	No	No	No	No	No	Yes	No	No		No	Yes	No	No	No	No	No	No	Yes	No	Yes	Radio	Yes		No	Yes	Yes	Yes	No		No	No
56	1	38	Urban	Married	Illiterate	Daily laborer	700	Yes	2	Yes	Yes	Yes	Live birth	Yes		No	No	No	No	No	No	No	No	Yes	No	No		No	No	No	No	No	No	No	No	Yes	No	Yes	Radio	Yes		No	No	Yes	Yes	No		No	No
57	1	42	Urban	widowed	Primery (1-8)	Daily laborer	2000	No		Yes	No	Missing		Yes		No	No	No	No	No	No	No	No	Yes	No	No		No	No	No	No	No	No	No	No	Yes	No	Yes	Health professional	No		No	No	No	Yes	No		No	No
58	1	28	Urban	Married	Primery (1-8)	Daily laborer	600	Yes	1	Yes	Yes	Yes	Live birth	Yes		Yes	No	No	No	No	No	No	No	No	No	No		No	No	No	No	No	Yes	No	No	No	No	Yes	Health professional	Yes		No	No	Yes	No	No		No	No
59	1	38	Urban	widowed	Illiterate	Daily laborer	1000	Yes	2	Yes	Yes	Yes	Live birth	Yes		No	No	No	No	No	No	No	No	Yes	No	No		No	No	No	No	No	No	No	No	Yes	No	Yes	Health professional	Yes		No	No	Yes	No	No		No	No
60	1	32	Urban	Married	Secondery (above 9)	Merchent	3000	No		Yes	No	Missing		Yes		No	No	No	No	No	No	Yes	No	No	No	No		No	Yes	No	No	No	No	No	No	Yes	No	Yes	Health professional	No		No	No	No	No	Yes		No	No
61	1	30	Rural	Married	Illiterate	House wife	1500	Yes	1	Yes	Yes	Yes	Live birth	Yes		No	No	No	No	No	No	No	No	Yes	No	No		No	No	No	No	No	No	No	No	Yes	No	Yes	Health professional	Missing		No	No	No	Yes	No		Yes	No
62	1	28	Urban	Single	Higher education	Government employee	2500	No		Yes	No	Missing		Yes		No	No	No	No	No	No	Yes	No	No	No	No		No	No	No	No	No	No	No	No	No	No	No	Television	No		No	No	No	Yes	No		No	No
63	1	40	Urban	Married	Illiterate	House wife	1000	Yes	2	Yes	Yes	Yes	Live birth	Yes		No	No	No	No	No	No	No	No	Yes	No	No		No	No	No	No	No	No	No	No	Yes	No	Yes	Health professional	Yes		No	No	Yes	No	No		No	No
64	1	25	Urban	Married	Illiterate	Daily laborer	1200	No		Yes	No	Missing		Yes		No	No	No	No	No	No	No	No	Yes	No	No		No	No	No	No	No	No	No	No	Yes	No	Yes	Health professional	Yes		No	No	No	Yes	No		No	No
65	1	37	Urban	Married	Primery (1-8)	Daily laborer	800	Yes	1	Yes	Yes	Yes	Live birth	Yes		No	No	No	No	No	No	No	No	Yes	No	No		No	No	No	No	No	No	No	No	Yes	No	Yes	Health professional	Missing		No	No	Yes	No	No		No	No
66	1	26	Urban	Single	Primery (1-8)	private employee	1200	No		Yes	No	Missing		Yes		No	No	No	No	No	No	No	No	Yes	No	No		No	No	No	No	No	No	No	No	Yes	No	Yes	Health professional	No		No	No	No	Yes	No		No	No
67	1	30	Urban	Married	Primery (1-8)	Daily laborer	1000	Yes	2	Yes	Yes	Yes	Live birth	No		No	No	No	No	No	No	No	No	Yes	No	No		No	No	No	No	No	No	No	No	Yes	No	Yes	Health professional	Yes		Yes	No	No	No	No		No	No
68	1	28	Urban	Divorsed/separeted	Primery (1-8)	Daily laborer	1500	Yes	2	Yes	No	Missing		Yes		No	No	Yes	No	No	No	No	No	Yes	No	No		No	No	Yes	No	No	No	No	No	No	No	Yes	Health professional	Yes		Yes	No	No	Yes	No		No	No
69	1	45	Urban	widowed	Primery (1-8)	Daily laborer	700	No		Yes	No	Missing		Yes		No	No	No	No	No	No	No	No	Yes	No	No		No	No	No	No	No	No	No	No	Yes	No	Yes	Television	No		No	No	No	Yes	No		No	No
70	1	39	Urban	Married	Primery (1-8)	House wife	1000	Yes	3	Yes	Yes	Yes	Live birth	Yes		No	No	No	No	No	No	No	No	Yes	No	No		No	No	No	No	No	No	No	No	Yes	No	Yes	Health professional	Yes		No	No	Yes	No	No		No	No
71	1	40	Urban	Married	Illiterate	House wife	1500	Yes	2	Yes	No	Missing		Yes		No	No	No	No	No	No	No	No	Yes	No	No		No	No	No	No	No	No	No	No	Yes	No	No		Yes		No	No	No	Yes	No		Yes	No
72	1	47	Urban	Married	Primery (1-8)	Daily laborer	900	Yes	2	Yes	Yes	No	Live birth	Yes		No	No	No	No	No	No	No	No	Yes	No	No		No	No	No	No	No	No	No	No	Yes	No	Yes	Health professional	No		No	Yes	No	No	No		No	No
73	1	40	Urban	Single	Illiterate	House wife	500	Yes	2	Yes	Yes	No	Live birth	Yes		No	No	No	No	No	No	No	No	Yes	No	No		No	No	No	No	No	No	No	No	No	No	Yes	Health professional	Yes		Yes	No	Yes	No	No		No	No
74	1	45	Urban	Single	Primery (1-8)	Government employee	1500	Yes	4	Yes	Yes	No	Live birth	Yes		No	No	No	No	No	No	No	No	Yes	No	No		No	No	No	No	No	No	No	No	Yes	No	Yes	Health professional	Yes		Yes	No	Yes	No	No		No	No
75	1	22	Rural	Single	Illiterate	Unemployed		No		Yes	No	Missing		Yes		No	No	No	No	No	Yes	No	No	Yes	No	No		No	Yes	No	No	No	No	No	No	No	No	Yes	Health professional	No		Yes	No	Yes	No	No		No	No
76	1	28	Urban	Divorsed/separeted	Primery (1-8)	Unemployed		Yes	1	Yes	Yes	Yes	Still birth	Yes		No	No	No	No	No	No	No	No	Yes	No	No		No	No	No	No	Yes	No	No	No	Yes	No	No		Yes		No	No	No	Yes	No		No	No
77	1	36	Urban	Married	Secondery (above 9)	House wife		Yes	3	Yes	Yes	No	Live birth	Yes		No	No	No	No	No	Yes	No	No	Yes	No	No		No	No	No	No	No	No	No	No	Yes	No	No		No		No	No	No	No	No		Yes	No
78	1	32	Urban	Married	Illiterate	Daily laborer	1000	Yes	2	Yes	No	Missing		Yes		No	No	No	No	No	No	No	No	Yes	No	No		No	No	No	No	No	Yes	No	No	Yes	No	Yes	Television	Yes		No	No	No	Yes	No		No	No
79	1	30	Urban	Married	Primery (1-8)	private employee	600	Yes	1	Yes	No	Missing		Yes		No	No	No	No	No	No	No	No	Yes	No	No		No	No	No	No	No	No	No	No	Yes	No	Yes	Health professional	Yes		No	No	No	Yes	No		No	No
80	1	41	Urban	Married	Higher education	Government employee	3200	Yes	2	Yes	Yes	No	Live birth	Yes		No	No	No	No	No	Yes	No	No	Yes	No	No		No	No	Yes	No	No	No	No	No	Yes	No	Yes	Health professional	Missing		No	No	No	Yes	No		No	No
81	1	30	Urban	Married	Primery (1-8)	Merchent	2000	Yes	2	Yes	Yes	Yes	Live birth	Yes		No	No	No	No	No	No	No	No	Yes	No	No		No	No	No	No	No	No	No	No	Yes	No	Yes	Health professional	Yes		No	No	No	Yes	No		No	No
82	1	37	Urban	Divorsed/separeted		private employee	500	Yes	2	Yes	No	Missing		Yes		No	No	No	No	Yes	No	No	No	Yes	No	No		No	No	No	No	No	No	No	No	Yes	No	Yes	Television	Yes		No	No	No	Yes	No		No	No
83	1	30	Urban	Married	Illiterate	private employee	9500	No		Yes	No	Missing		Yes		No	No	No	No	No	No	No	No	Yes	No	No		No	No	No	No	No	No	No	No	Yes	No	No		No		No	No	No	Yes	No		Yes	No
84	1	35	Urban	Married	Secondery (above 9)	private employee	800	Yes	2	Yes	Yes	Yes	Live birth	Yes		No	No	No	No	No	No	No	No	No	No	No		No	No	Yes	No	No	No	No	No	Yes	No	Yes	Health professional	Yes		No	No	No	Yes	No		No	No
85	1	38	Urban	Married	Secondery (above 9)	private employee	2000	Yes	3	Yes	No	Missing		Yes		No	No	No	No	No	No	No	No	Yes	No	No		No	No	No	No	No	Yes	No	No	No	No	Yes	Health professional	Yes		No	No	No	Yes	No		No	No
86	1	30	Urban	Divorsed/separeted	Illiterate	Daily laborer	1600	Yes	3	Yes	Yes	No	Live birth	No		No	No	No	No	No	No	No	No	No	No	Yes		No	No	No	No	No	Yes	No	No	No	No	No		Yes		No	Yes	No	No	No		No	No
87	1	28	Rural	Married	Illiterate	Other (specify)	800	Yes	2	Yes	No	Missing		Yes		Yes	No	No	No	No	No	No	No	No	No	No		No	No	No	No	No	Yes	No	No	No	No	No		No		No	No	No	No	Yes		No	No
88	1	36	Urban	Divorsed/separeted	Primery (1-8)	Daily laborer	800	Yes	1	Yes	No	Missing		Yes		No	No	No	No	No	No	Yes	No	No	No	No		No	Yes	No	No	No	No	No	No	No	No	No		No		No	No	No	Yes	No		No	No
89	1	31	Urban	Single	Primery (1-8)	Unemployed	600	No		Yes	No	Missing		Yes		No	No	No	No	No	No	No	No	Yes	No	No		No	Yes	No	No	No	No	No	No	No	No	No		No		No	No	No	No	No		No	No
90	1	35	Urban	Married	Higher education	private employee	1500	Yes	1	Yes	No	Missing		Yes		No	No	No	No	No	No	Yes	No	No	No	No		No	No	No	No	No	No	No	No	Yes	No	Yes	Health professional	Yes		Yes	No	No	Yes	No		No	No
91	1	24	Urban	Single	Secondery (above 9)	private employee	840	No		Yes	No	Missing		Yes		No	No	No	No	No	No	Yes	No	Yes	No	No		No	Yes	No	No	No	No	No	No	No	No	No		No		Yes	No	No	No	No		No	No
92	1	29	Urban	Married	Secondery (above 9)	private employee	700	Yes	1	Yes	No	Missing		Yes		No	No	No	No	No	Yes	No	No	Yes	No	No		No	No	No	No	No	No	No	No	Yes	No	No		Yes		No	No	No	Yes	No		Yes	No
93	1	32	Rural	Married	Illiterate	Daily laborer	350	Yes	4	Yes	Yes	Yes	Live birth	Yes		Yes	No	No	No	No	No	No	No	No	No	No		No	No	No	No	No	Yes	No	No	Yes	No	Yes	Health professional	Yes		No	No	No	Yes	No		Yes	No
94	1	35	Urban	Divorsed/separeted	Illiterate	Merchent	1000	Yes	1	Yes	Yes	No	Live birth	No		No	No	No	No	No	No	Yes	No	Yes	No	No		No	Yes	No	No	No	No	No	No	Yes	No	Yes	Health professional	No		No	No	No	Yes	No		No	No
95	1	27	Urban	Married	Primery (1-8)	Government employee	900	Yes	1	Yes	Yes	Yes	Live birth	No		No	No	No	No	Yes	No	No	No	No	No	No		Yes	No	No	No	No	No	No	No	Yes	No	No		No		No	No	No	Yes	No		No	No
96	1	27	Urban	Married	Illiterate	House wife	1000	Yes	3	Yes	Yes	Yes	Live birth	Yes		No	Yes	No	No	No	No	No	No	Yes	No	No		No	No	No	No	No	No	No	No	Yes	No	Yes	Health professional	Yes		No	No	No	Yes	No		No	No
97	1	35	Rural	Married	Illiterate	Other (specify)		Yes	1	Yes	Yes	Yes	Live birth	Yes		No	No	No	No	No	No	No	No	Yes	No	No		Yes	No	No	No	No	No	No	No	Yes	No	Yes	Health professional	Yes		No	No	No	Yes	No		No	No
98	1	40	Urban	Married	Illiterate	Merchent	1000	Yes	3	Yes	No	Missing		Yes		No	No	No	No	No	No	No	No	No	No	Yes		No	No	No	No	No	No	No	No	Yes	No	No		No		No	No	No	No	No		Yes	No
99	2	27	Urban	Married	Secondery (above 9)	House wife	600	Yes	1	Yes	Yes	Yes	Live birth	Yes		No	No	No	No	No	No	No	No	Yes	No	No		No	No	No	No	No	No	No	No	Yes	No	Yes	Health professional	Yes		No	No	No	Yes	No		No	No
100	2	41	Urban	Married	Read & write only	House wife	800	Yes	4	Yes	Yes	No	Live birth	Yes		No	No	No	No	No	No	No	No	Yes	No	No		No	No	No	No	No	No	Yes	No	No	No	No		Yes		No	No	No	Yes	No		No	Yes
101	2	45	Urban	Married	Primery (1-8)	House wife	500	Yes	4	Yes	No	Missing		Yes		No	No	No	No	No	No	No	No	Yes	No	No		No	No	No	No	No	No	No	No	Yes	No	Yes	Health professional	Yes		No	No	Yes	Yes	No		No	No
102	2	35	Urban	Divorsed/separeted	Secondery (above 9)	Unemployed	600	Yes	1	Yes	No	Missing		Yes		No	No	No	No	No	Yes	No	No	Yes	No	No		No	No	No	No	No	Yes	No	No	No	No	Yes	Health professional	Yes		No	No	No	Yes	No		No	No
103	2	38	Urban	Married	Higher education	Unemployed	4000	Yes	2	Yes	Yes	Yes	Live birth	Yes		No	No	No	No	No	Yes	No	No	Yes	No	No		No	No	No	No	No	No	No	No	Yes	No	Yes	Health professional	Yes		No	No	No	Yes	No		Yes	No
104	2	28	Urban	Married	Secondery (above 9)	House wife	600	Yes	2	Yes	Yes	Yes	Live birth	Yes		No	No	No	No	No	No	No	No	Yes	No	No		No	No	No	No	No	No	No	No	Yes	No	Yes	Health professional	Yes		No	No	No	Yes	No		No	No
105	2	37	Urban	Married	Secondery (above 9)	private employee	300	Yes	1	Yes	No	No	Live birth	Yes		No	No	No	No	No	Yes	No	No	Yes	No	No		No	No	No	No	No	No	No	No	Yes	No	Yes	Health professional	Yes		No	No	No	Yes	No		No	No
106	2	40	Urban	Married	Primery (1-8)	private employee	300	Yes	4	Yes	Yes	Yes	Live birth	Yes		No	No	No	No	No	Yes	No	No	Yes	No	No		No	No	No	No	No	No	No	No	Yes	No	Yes	Health professional	Yes		No	No	No	Yes	No		No	No
107	2	38	Urban	widowed	Secondery (above 9)	private employee	2000	Yes	2	Yes	Yes	No	Live birth	Yes		No	No	No	No	No	Yes	No	No	Yes	No	No		No	No	No	No	No	No	No	Yes	No	No	Yes	Health professional	Yes		Yes	Yes	Yes	Yes	No		No	No
108	2	25	Urban	Married	Read & write only	Unemployed	1000	Yes	2	Yes	Yes	Yes	Live birth	Yes		No	No	No	No	No	No	No	No	Yes	No	No		No	No	No	No	No	Yes	No	No	No	No	Yes	Health professional	Yes		Yes	No	Yes	No	No		No	No
109	2	26	Urban	Married	Primery (1-8)	Daily laborer	800	No		Yes	Yes	No	Abortion	Yes		No	No	No	No	No	Yes	No	No	Yes	No	No		No	No	No	No	No	No	No	No	Yes	No	Yes	Health professional	Yes		Yes	No	Yes	No	No		No	No
110	2	22	Urban	Married	Higher education	private employee	900	No		Yes	No	Missing		Yes		No	No	No	No	No	No	No	No	Yes	No	No		No	No	No	No	No	No	No	No	Yes	No	Yes	Health professional	Yes		No	No	No	Yes	No		No	No
111	2	40	Rural	Married	Secondery (above 9)	Government employee	3000	Yes	2	Yes	Yes	Yes	Live birth	Yes		No	No	No	No	No	No	No	No	Yes	No	No		No	No	No	No	No	No	No	No	Yes	No	Yes	Health professional	Yes		No	No	No	Yes	No		No	No
112	2	30	Urban	Married	Higher education	Government employee	6809	No		Yes	No	Missing		Yes		No	No	No	No	No	No	No	No	Yes	No	No		No	No	No	Yes	No	No	No	No	No	No	Yes	Television	No		No	No	No	No	No		No	No
113	2	35	Urban	Married	Illiterate	House wife	800	Yes	2	Yes	Yes	No	Abortion	Yes		Yes	No	No	No	No	No	No	No	No	No	No		No	No	No	No	No	Yes	No	No	No	No	Yes	Health professional	Missing		No	No	No	Yes	No		No	No
114	2	25	Urban	Married	Primery (1-8)	private employee	1200	Yes	1	Yes	Yes	No	Abortion	No		No	No	No	No	No	No	No	No	Yes	No	No		No	No	No	No	No	No	No	No	Yes	No	Yes	Health professional	No		No	No	No	Yes	No		No	No
115	2	34	Urban	Married	Technical/Vocation	Government employee	2000	Yes	2	Yes	Yes	No	Live birth	Yes		Yes	No	No	No	No	No	No	No	No	No	No		No	No	No	No	No	No	No	No	Yes	No	Yes	Health professional	Yes		No	No	Yes	No	No		No	No
116	2	38	Urban	Divorsed/separeted	Primery (1-8)	Daily laborer	500	Yes	4	Yes	Yes	Yes	Live birth	Yes		No	No	No	No	No	No	No	No	Yes	No	No		No	No	No	No	No	No	No	No	Yes	No	Yes	Health professional	Yes		No	No	No	Yes	No		No	No
117	2	26	Urban	Married	Primery (1-8)	private employee	1000	Yes	1	Yes	Yes	No	Live birth	Yes		No	No	No	No	No	No	No	No	Yes	No	No		No	No	No	No	No	No	No	No	Yes	No	Yes	Health professional	Yes		Yes	No	Yes	Yes	No		No	Yes
118	2	30	Urban	Married	Primery (1-8)	private employee	1000	Yes	2	Yes	No	Missing		Yes		No	No	No	No	No	Yes	No	No	Yes	No	No		No	No	No	No	No	Yes	No	No	No	No	Yes	Health professional	Yes		Yes	No	Yes	Yes	No		No	No
119	2	42	Urban	Divorsed/separeted	Read & write only	Daily laborer	1500	Yes	2	Yes	Yes	Yes	Live birth	Yes		No	No	No	No	No	No	Yes	No	No	No	No		No	No	No	Yes	No	No	No	No	No	No	Yes	Health professional	No		No	No	No	No	No		No	No
120	2	36	Urban	Married	Primery (1-8)	House wife	1500	Yes	4	Yes	Yes	Yes	Live birth	Yes		No	No	No	No	No	No	No	No	Yes	No	No		No	No	No	No	No	No	No	No	Yes	No	Yes	Health professional	No		No	No	No	No	No		No	No
121	2	40	Rural	Married	Illiterate	House wife	1500	Yes	3	Yes	Yes	Yes	Live birth	Yes		No	No	No	No	No	No	No	No	Yes	No	No		No	No	No	No	No	No	No	No	Yes	No	Yes	Health professional	Yes		No	No	No	Yes	No		No	No
122	2	25	Urban	Married	Illiterate	House wife	1000	Yes	2	Yes	Yes	Yes	Live birth	Yes		No	No	No	No	No	No	No	No	Yes	No	No		No	No	No	No	No	No	No	No	Yes	No	Yes	Health professional	Yes		No	No	No	Yes	No		No	No
123	2	40	Urban	Married	Read & write only	Daily laborer	1500	Yes	3	Yes	Yes	Yes	Live birth	Yes		No	No	No	No	Yes	No	No	No	No	No	No		No	No	No	No	Yes	No	No	No	No	No	Yes	Health professional	Yes		No	No	No	Yes	No		No	No
124	2	33	Rural	Married	Illiterate	House wife	1000	Yes	2	Yes	Yes	No	Live birth	Yes		No	No	No	No	No	No	No	No	Yes	No	No		No	No	No	No	No	No	No	No	Yes	No	Yes	Health professional	Yes		No	No	No	Yes	No		No	Yes
125	2	35	Rural	Married	Illiterate	House wife	500	Yes	3	Yes	Yes	No	Live birth	Yes		No	No	No	No	No	No	No	No	Yes	No	No		No	No	No	No	No	No	No	No	Yes	No	Yes	Health professional	Yes		No	No	No	Yes	No		No	No
126	2	35	Rural	Married	Illiterate	House wife	1000	Yes	3	Yes	Yes	No	Live birth	Yes		No	No	No	No	No	No	No	No	Yes	No	No		No	No	No	No	No	No	No	No	Yes	No	Yes	Health professional	Yes		No	No	No	Yes	No		No	Yes
127	2	35	Urban	Married	Primery (1-8)	House wife	1000	Yes	1	Yes	Yes	Yes	Live birth	Yes		No	No	No	No	Yes	No	No	No	Yes	No	No		No	No	No	No	Yes	No	No	No	No	No	Yes	Health professional	Yes		No	No	No	Yes	No		No	No
128	2	26	Urban	Divorsed/separeted	Illiterate	Daily laborer	900	Yes	1	Yes	Yes	No	Live birth	Yes		No	No	No	No	Yes	No	No	No	No	No	No		No	No	No	No	Yes	No	No	No	No	No	Yes	Health professional	Yes		No	No	No	Yes	No		No	No
129	2	32	Urban	Married	Primery (1-8)	Daily laborer	1500	Yes	1	Yes	Yes	No	Live birth	Yes		No	No	No	No	No	No	No	No	Yes	No	No		No	No	No	No	No	No	No	No	Yes	No	Yes	Health professional	Yes		No	No	No	Yes	No		No	No
130	2	25	Urban	Single	Secondery (above 9)	Daily laborer	2000	No		No	No	Missing		Yes		No	No	No	No	No	No	No	No	Yes	No	No		No	No	No	No	No	No	No	No	Yes	No	Yes	Health professional	Yes		No	Yes	No	Yes	No		No	No
131	2	38	Urban	Married	Read & write only	Daily laborer	1500	Yes	1	Yes	Yes	Yes	Live birth	Yes		No	No	No	No	No	No	No	No	Yes	No	No		No	No	No	No	No	No	No	No	Yes	No	Yes	Health professional	Yes		No	No	No	Yes	No		No	No
132	2	20	Urban	Single	Secondery (above 9)	Student		No		Yes	No	Missing		Yes		No	No	No	No	No	No	No	No	Yes	No	No		No	No	No	No	No	No	No	No	Yes	No	Yes	Health professional	Yes		No	No	No	Yes	No		No	No
133	2	35	Rural	widowed	Read & write only	House wife	500	Yes	2	Yes	Yes	Yes	Live birth	Yes		Yes	No	No	No	No	No	No	No	Yes	No	No		No	Yes	No	No	No	No	No	No	Yes	No	Yes	Health professional	No		No	No	No	No	No		No	No
134	2	38	Urban	widowed	Secondery (above 9)	private employee	1500	Yes	2	Yes	Yes	No	Live birth	Yes		No	No	No	No	No	Yes	No	No	Yes	No	No		No	Yes	No	No	No	No	No	No	No	No	Yes	Health professional	No		No	No	No	No	No		No	No
135	2	28	Urban	Single	Technical/Vocation	private employee	1500	No		Yes	No	Missing		Yes		No	No	No	No	No	Yes	No	No	Yes	No	No		No	Yes	No	No	No	No	No	No	No	No	Yes	Health professional	No		No	No	No	No	No		No	No
136	2	32	Urban	Married	Primery (1-8)	private employee	1000	Yes	1	Yes	Yes	Yes	Live birth	Yes		No	No	No	No	No	No	No	No	Yes	No	No		No	No	No	No	No	No	No	No	Yes	No	Yes	Health professional	Yes		No	No	No	Yes	No		No	No
137	2	40	Urban	Married	Primery (1-8)	private employee	1000	Yes	3	Yes	No	Missing		Yes		No	No	No	No	No	Yes	No	No	Yes	No	No		No	No	No	No	No	No	No	No	Yes	No	Yes	Health professional	Yes		No	No	No	Yes	No		No	Yes
138	2	32	Urban	Married	Primery (1-8)	Unemployed	1000	Yes	3	Yes	Yes	Yes	Live birth	Yes		No	No	No	No	No	Yes	No	No	Yes	No	No		No	No	No	No	No	No	No	No	Yes	No	Yes	Health professional	Yes		No	No	No	Yes	No		No	No
139	2	25	Urban	Single	Secondery (above 9)	Unemployed		No		Yes	No	Missing		Yes		No	No	No	No	No	No	No	No	Yes	No	No		No	No	No	No	No	No	No	No	Yes	No	Yes	Health professional	No		No	No	No	No	No		No	No
140	2	36	Urban	widowed	Primery (1-8)	Daily laborer	600	Yes	2	Yes	No	Missing		Yes		No	No	No	No	No	No	No	No	Yes	No	No		No	No	No	No	No	No	No	No	Yes	No	Yes	Health professional	No		No	No	No	No	No		No	No
141	2	38	Urban	Divorsed/separeted	Secondery (above 9)	Daily laborer	500	Yes	3	Yes	No	Missing		Yes		No	No	No	No	No	No	No	No	Yes	No	No		No	No	No	Yes	No	No	No	No	No	No	Yes	Health professional	No		No	No	No	No	No		No	No
142	2	26	Urban	Divorsed/separeted	Secondery (above 9)	Daily laborer	800	Yes	1	Yes	No	Missing		Yes		No	No	No	No	No	No	No	No	Yes	No	Yes		No	No	No	Yes	No	No	No	No	No	No	No		No		No	No	No	No	No		No	No
143	2	32	Urban	Single	Secondery (above 9)	private employee	2000	No		Yes	No	Missing		Yes		No	No	No	No	No	No	No	No	Yes	No	No		No	No	No	Yes	No	No	No	No	No	No	Yes	Health professional	No		No	No	No	No	No		No	No
144	2	33	Urban	Married	Primery (1-8)	House wife	1500	Yes	2	Yes	No	Missing		Yes		No	No	No	No	No	No	No	No	Yes	No	No		No	No	No	No	No	No	Yes	No	Yes	No	Yes	Health professional	No		No	No	No	No	No		No	Yes
145	2	30	Urban	Divorsed/separeted	Read & write only	Daily laborer	1600	Yes	2	Yes	No	Missing		No		No	No	No	No	No	No	No	No	No	No	No		No	No	No	No	No	No	No	No	No	No	Yes	Health professional	No		No	No	No	No	No		No	No
146	2	35	Urban	Single	Primery (1-8)	Daily laborer	1800	No		Yes	No	Missing		No		No	No	No	No	No	No	No	No	No	No	No		No	No	No	No	No	No	No	No	No	No	Yes	Health professional	No		No	No	No	No	No		No	No
147	2	20	Urban	Single	Secondery (above 9)	Student		No		Yes	No	Missing		No		No	No	No	No	No	No	No	No	No	No	No		No	No	No	No	No	No	No	No	No	No	Yes	Health professional	No		No	No	No	No	No		No	No
148	2	35	Urban	Divorsed/separeted	Primery (1-8)	private employee	1500	Yes	1	Yes	Yes	Yes	Live birth	Yes		No	No	No	No	No	No	No	No	Yes	No	No		No	No	No	No	No	No	No	No	Yes	No	Yes	Health professional	Yes		No	No	No	Yes	No		No	No
149	1	42	Urban	widowed	Illiterate	Daily laborer	700	No		Yes	No	Missing		No		No	No	No	No	No	No	No	No	No	No	No		No	No	No	No	No	No	No	No	No	No	Yes	Health professional	No		No	No	No	No	No		No	No
150	1	32	Urban	Divorsed/separeted	Read & write only	Daily laborer	200	Yes	1	Yes	Yes	Yes	Live birth	Yes		No	No	No	No	Yes	No	No	No	No	No	No		No	No	No	Yes	No	No	No	No	No	No	No		No		No	No	No	No	No		No	No
151	1	34	Urban	Divorsed/separeted	Primery (1-8)	Daily laborer	2000	Yes	1	Yes	No	Missing		Yes		No	No	No	No	No	No	No	No	Yes	No	No		No	No	No	Yes	No	No	No	No	No	No	No		No		No	No	No	No	No		No	No
152	1	34	Urban	Married	Illiterate	Daily laborer	600	Yes	2	Yes	Yes	Yes	Live birth	Yes		No	No	No	No	No	Yes	No	No	Yes	No	No		No	No	No	No	No	No	No	No	Yes	No	Yes	Television	Yes		No	No	No	Yes	No		Yes	No
153	1	38	Urban	Married	Primery (1-8)	Daily laborer	700	Yes	1	Yes	No	Missing		Yes		No	No	No	No	No	Yes	No	No	Yes	No	No		No	No	No	No	No	No	No	No	Yes	No	Yes	Health professional	Yes		No	No	No	Yes	No		No	No
154	1	45	Urban	Divorsed/separeted	Illiterate	Daily laborer	600	Yes	1	Yes	No	Missing		Yes		No	No	No	No	No	No	No	No	Yes	No	No		No	Yes	No	No	No	No	No	No	No	No	Yes	Health professional	No		No	No	No	No	No		No	No
155	1	45	Urban	Divorsed/separeted	Higher education	private employee	1000	Yes	1	Yes	No	Missing		Yes		No	No	No	No	No	No	Yes	No	No	No	No		No	Yes	No	No	No	No	No	No	No	No	Yes	Radio	No		No	No	No	No	No		No	No
156	1	35	Urban	widowed	Primery (1-8)	Daily laborer	500	Yes	3	Yes	Yes	Yes	Live birth	Yes		No	No	No	No	No	No	No	No	Yes	No	No		No	Yes	No	No	No	No	No	No	No	No	Yes	Health professional	No		No	No	No	No	No		No	No
157	1	37	Urban	widowed	Read & write only	Daily laborer	500	Yes	3	Yes	Yes	Yes	Live birth	Yes		No	No	No	No	No	Yes	No	No	Yes	No	No		No	No	No	No	No	No	No	No	Yes	No	Yes	Health professional	No		No	No	No	No	No		No	No
158	1	37	Urban	Divorsed/separeted	Primery (1-8)	Daily laborer	700	Yes	2	Missing	Yes	No	Live birth	Yes		No	No	No	No	No	Yes	No	No	Yes	No	No		No	No	No	Yes	No	No	No	No	No	No	Yes	Health professional	No		No	No	No	No	No		No	No
159	1	39	Urban	Married	Primery (1-8)	House wife	2500	No		Yes	No	Missing		Yes		No	No	No	No	No	No	No	No	Yes	No	No		No	No	No	No	No	No	No	No	Yes	No	Yes	Health professional	No		No	No	No	No	No		Yes	No
160	1	35	Rural	Divorsed/separeted	Secondery (above 9)	Other (specify)	1000	Yes	1	Yes	No	Missing		Yes		No	Yes	No	No	No	No	No	No	Yes	No	No		No	No	No	No	No	No	No	No	Yes	No	Yes	Health professional	Yes		No	No	No	Yes	No		No	No
161	1	40	Urban	Divorsed/separeted	Illiterate	Daily laborer	1057	No		No	Missing	Missing		No		No	No	No	No	No	No	No	No	No	No	No		No	No	No	Yes	No	No	No	No	No	No	No		No		No	No	No	No	No		No	No
162	1	35	Urban	Married	Secondery (above 9)	House wife	2000	Yes	3	Yes	Yes	Yes	Live birth	Yes		No	No	No	No	No	No	Yes	No	Yes	No	No		No	No	No	No	No	No	Yes	No	Yes	No	Yes	Health professional	Yes		No	No	No	Yes	No		No	Yes
163	1	25	Urban	widowed	Primery (1-8)	Merchent	600	Yes	3	Yes	Yes	Yes	Live birth	Yes		No	No	No	No	No	No	No	No	Yes	No	No		No	Yes	No	No	No	No	No	No	No	No	No		No		No	No	No	No	No		No	No
164	1	35	Urban	Married	Illiterate	House wife	3000	Yes	3	Yes	No	Missing		Yes		No	No	No	No	No	No	No	No	Yes	No	No		No	No	No	No	No	No	No	No	Yes	No	Yes	Health professional	Yes		No	No	No	Yes	No		No	Yes
165	1	40	Rural	Married	Illiterate	Other (specify)	1500	Yes	9	Yes	No	Missing		Yes		No	No	No	No	No	No	No	No	Yes	No	No		No	No	No	No	No	No	No	No	Yes	No	Yes	Health professional	No		No	No	No	No	No		Yes	No
166	1	30	Rural	Married	Primery (1-8)	Daily laborer	700	No		Yes	Yes	Yes	Abortion	Yes		No	No	No	No	No	No	No	No	Yes	No	No		No	Yes	No	No	No	No	No	No	No	No	Yes	Health professional	Yes		No	No	Yes	No	No		No	No
167	1	26	Urban	Divorsed/separeted	Illiterate	Daily laborer	800	Yes	2	Yes	Yes	No	Abortion	Yes		No	No	No	No	No	No	No	No	Yes	No	No		No	Yes	No	No	No	No	No	No	No	No	Yes	Health professional	No		No	No	No	No	No		No	No
168	1	44	Urban	Married	Primery (1-8)	House wife	1500	Yes	3	Yes	Yes	Yes	Live birth	Yes		Yes	No	No	No	No	No	No	No	No	No	No		No	No	No	No	No	No	No	No	Yes	No	Yes	Health professional	Yes		No	No	No	Yes	No		No	No
169	1	24	Urban	Single	Secondery (above 9)	private employee	840	Yes	1	Yes	Yes	Yes	Live birth	Yes		No	No	No	No	No	No	No	No	Yes	No	No		No	No	No	No	No	No	No	No	Yes	No	Yes	Health professional	No		No	No	No	No	No		No	No
170	1	38	Urban	Married	Secondery (above 9)	Government employee	1500	Yes	1	Yes	Yes	Yes	Live birth	Yes		No	No	No	No	No	No	No	No	Yes	No	No		No	No	No	No	No	No	No	No	Yes	No	Yes	Television	Yes		No	No	Yes	No	No		No	No
171	1	29	Urban	Married	Illiterate	House wife	1500	Yes	1	Yes	Yes	No	Live birth	Yes		No	No	No	No	No	No	No	No	Yes	No	No		No	No	No	No	No	No	No	No	Yes	No	Yes	Other(specifay)	Yes		No	No	No	Yes	No		No	No
172	1	31	Urban	Married	Illiterate	House wife	2000	Yes	4	Yes	Yes	Yes	Live birth	Yes		No	No	No	No	No	Yes	No	No	Yes	No	No		No	No	No	No	No	No	No	No	Yes	No	Yes	Health professional	Yes		Yes	No	No	Yes	No		No	No
173	1	35	Urban	Married	Secondery (above 9)	private employee	2500	Yes	1	Yes	Yes	No	Live birth	Yes		No	No	No	No	No	No	No	No	Yes	No	No		No	No	No	No	No	No	No	No	Yes	No	Yes	Health professional	Yes		Yes	No	Yes	Yes	No		No	No
174	1	37	Urban	Divorsed/separeted	Higher education	private employee	1500	Yes	2	Yes	No	Missing		Yes		No	No	No	No	No	No	No	No	Yes	No	No		No	No	No	No	No	No	No	No	Yes	No	No		Missing		No	No	No	No	No		No	No
175	1	40	Urban	widowed	Illiterate	Daily laborer	800	Yes	1	No	No	Missing		Yes		No	No	No	No	No	No	No	No	Yes	No	No		No	No	No	No	No	No	No	No	Yes	No	Yes	Radio	No		No	No	No	Yes	No		No	No
176	1	37	Rural	widowed	Illiterate	private employee	2000	Yes	1	Yes	No	Missing		Yes		Yes	No	No	No	No	No	No	No	No	No	No		No	Yes	No	No	No	No	No	No	No	No	No		No		No	No	No	No	No		No	No
177	1	35	Urban	Divorsed/separeted	Primery (1-8)	Daily laborer	1500	Yes	1	Yes	No	Missing		Yes		No	No	No	No	No	No	No	No	Yes	No	No		No	No	No	No	No	No	No	No	Yes	No	Yes	Health professional	No		No	No	No	No	No		No	No
178	1	35	Urban	Divorsed/separeted	Primery (1-8)	Daily laborer	1200	Yes	1	Yes	No	Missing		Yes		No	No	No	No	No	No	No	No	Yes	No	No		No	No	No	No	No	No	No	No	Yes	No	Yes	Health professional	Yes		Yes	No	No	Yes	No		No	No
179	1	39	Urban	widowed	Primery (1-8)	private employee	2000	Yes	1	Yes	No	Missing		Yes		No	No	No	No	No	No	No	No	Yes	No	No		No	No	No	No	No	No	No	No	Yes	No	Yes	Health professional	No		No	No	No	No	No		No	No
180	1	29	Urban	Divorsed/separeted	Primery (1-8)	Daily laborer	1500	Yes	3	Yes	Yes	Yes	Live birth	Yes		No	No	No	No	No	No	No	No	Yes	No	No		No	No	No	No	No	No	No	No	Yes	No	Yes	Health professional	Yes		No	No	No	Yes	No		No	No
181	1	34	Urban	Divorsed/separeted	Illiterate	Daily laborer	3000	No		Yes	No	No		Yes		No	No	No	No	No	No	No	No	Yes	No	No		No	No	No	No	No	No	No	No	Yes	No	Yes	Health professional	Yes		No	No	No	Yes	No		No	No
182	1	36	Urban	widowed	Secondery (above 9)	House wife	3000	Yes	2	Yes	Yes	Yes	Live birth	Yes		No	No	No	No	No	No	No	No	Yes	No	No		No	No	No	No	No	No	No	No	Yes	No	Yes	Health professional	Yes		No	No	No	Yes	No		No	No
183	1	28	Urban	Married	Illiterate	Daily laborer	1000	Yes	1	Yes	Yes	Yes	Live birth	Yes		No	No	No	No	No	No	No	No	Yes	No	No		No	No	No	No	No	No	No	No	Yes	No	Yes	Health professional	Yes		No	No	No	Yes	No		No	No
184	1	22	Urban	Divorsed/separeted	Primery (1-8)	Daily laborer	800	No		Yes	No	Missing		Yes		No	No	No	No	No	No	No	No	Yes	No	No		No	No	No	No	No	Yes	No	No	Yes	No	Yes	Health professional	Yes		No	No	No	Yes	No		No	No
185	1	37	Urban	Married	Secondery (above 9)	House wife	5000	Yes	3	Yes	Yes	Yes	Live birth	Yes		No	No	No	No	No	No	No	No	Yes	No	No		No	No	No	No	No	No	No	No	Yes	No	Yes	Health professional	Yes		No	No	No	Yes	No		No	No
186	1	31	Urban	Divorsed/separeted	Primery (1-8)	Daily laborer	1000	Yes	2	Yes	Yes	Yes	Live birth	Yes		No	No	No	No	No	Yes	No	No	Yes	No	No		No	No	Yes	No	No	No	No	No	Yes	No	Yes	Health professional	Yes		No	Yes	No	Yes	No		No	Yes
187	1	38	Urban	Married	Primery (1-8)	Daily laborer	2000	Yes	3	Yes	No	Missing		Yes		No	No	No	No	No	No	Yes	No	Yes	No	No		No	No	No	No	No	No	Yes	No	Yes	No	Yes	Health professional	Yes		No	No	No	Yes	No		No	Yes
188	1	20	Rural	Married	Primery (1-8)	House wife	2000	No		Yes	No	Missing		Yes		No	No	No	No	No	Yes	No	No	Yes	No	No		No	Yes	No	No	No	No	No	No	Yes	No	Yes	Radio	Yes		No	Yes	No	Yes	No		No	Yes
189	1	36	Urban	Married	Primery (1-8)	Unemployed	1000	Yes	2	Yes	No	Missing		Yes		No	No	No	No	No	Yes	No	No	Yes	No	No		No	No	Yes	No	No	No	No	No	Yes	No	Yes	Television	Yes		Yes	No	Yes	Yes	No		No	No
190	1	30	Urban	Married	Illiterate	Daily laborer	1000	Yes	2	Yes	Yes	Yes	Live birth	Yes		No	No	No	No	No	No	No	No	Yes	No	No		No	Yes	No	No	No	No	No	No	No	No	Yes	Health professional	Yes		No	No	No	Yes	No		No	No
191	1	39	Urban	widowed	Secondery (above 9)	Daily laborer	500	Yes	2	Yes	No	Missing		Yes		No	No	No	No	No	No	No	No	Yes	No	No		No	No	No	Yes	No	No	No	No	No	No	Yes	Health professional	No		No	No	No	No	No		No	No
192	1	40	Urban	Married	Illiterate	House wife	1500	Yes	3	Yes	Yes	Yes	Live birth	Yes		No	No	No	No	No	No	No	No	Yes	No	No		No	No	No	No	No	No	No	No	Yes	No	Yes	Health professional	Yes		No	No	No	Yes	No		No	No
193	1	38	Urban	Single	Primery (1-8)	private employee	1500	No		Yes	No	Missing		Yes		No	No	No	No	No	No	No	No	Yes	No	No		No	Yes	No	No	No	No	No	No	No	No	No		No		No	No	No	No	No		No	No
194	1	42	Urban	widowed	Secondery (above 9)	private employee	1000	Yes	2	Yes	No	Missing		Yes		No	No	No	No	No	No	No	No	Yes	No	No		No	Yes	No	No	No	No	No	No	No	No	Yes	Health professional	Yes		No	No	No	Yes	No		No	No
195	1	24	Urban	Married	Read & write only	Daily laborer	300	Yes	1	Yes	Yes	Yes	Live birth	Yes		No	No	No	No	No	No	No	No	Yes	No	No		No	No	No	No	No	No	No	No	Yes	No	Yes	Health professional	Yes		No	No	No	Yes	No		No	No
196	1	30	Rural	Divorsed/separeted	Illiterate	Daily laborer		Yes	5	Yes	No	Missing		No		No	No	No	No	No	No	No	No	No	No	No		No	No	No	No	No	No	No	No	No	No	No		No		No	No	No	No	No		No	No
197	1	26	Urban	Divorsed/separeted	Illiterate	Daily laborer	1300	Yes	1	Yes	No	Missing		No		No	No	No	No	No	No	No	No	No	No	No		No	No	No	No	No	No	No	No	No	No	No		No		No	No	No	No	No		No	No
198	1	30	Urban	Married	Primery (1-8)	House wife	1000	No		Yes	Yes	Yes	Live birth	Yes		No	No	No	No	No	No	No	No	Yes	No	No		No	No	No	No	No	No	No	No	Yes	No	Yes	Health professional	Yes		No	No	No	Yes	No		No	No
199	1	42	Urban	widowed	Technical/Vocation	Daily laborer	1000	Yes	1	Yes	No	Missing		Yes		No	No	No	No	No	No	No	No	Yes	No	No		No	No	No	No	No	No	No	No	Yes	No	No		No		No	No	No	No	No		No	No
200	1	29	Urban	Married	Illiterate	private employee	2000	Yes	1	Yes	Yes	No	Still birth	Yes		No	No	No	No	No	No	No	No	Yes	No	No		No	Yes	No	No	No	Yes	No	No	Yes	No	Yes	Health professional	Yes		No	No	No	Yes	No		No	No
201	1	29	Urban	Single	Primery (1-8)	private employee	1000	No		Yes	No	Missing		Yes		No	No	No	No	No	No	Yes	No	No	No	No		No	Yes	No	No	No	No	No	No	No	No	Yes	Television	No		No	No	No	No	No		No	No
202	1	35	Urban	Single	Illiterate	House wife	2000	Yes	1	Yes	Yes	No	Abortion	Yes		No	No	No	No	No	No	No	No	Yes	No	No		No	No	No	No	No	No	No	No	Yes	No	Yes	Health professional	Yes		No	Yes	No	Yes	No		No	No
203	1	35	Rural	widowed	Illiterate	Other (specify)	1000	Yes	2	Yes	No	Missing		Yes		No	No	No	Yes	No	No	No	No	Yes	No	No		No	No	No	No	No	No	No	No	Yes	No	Yes	Health professional	No		No	No	No	No	No		No	No
204	1	27	Urban	Single	Primery (1-8)	private employee	2000	Yes	1	Yes	No	Missing		Yes		No	No	No	No	No	Yes	No	No	Yes	No	No		No	No	No	No	No	No	No	No	Yes	No	Yes	Health professional	Yes		No	No	No	Yes	No		No	No
205	1	45	Urban	Married	Primery (1-8)	House wife	1800	No		Yes	No	Missing		Yes		No	No	No	No	No	Yes	No	No	Yes	No	No		No	No	No	No	No	No	No	No	Yes	No	Yes	Health professional	No		No	No	No	No	No		No	No
206	1	35	Urban	Married	Illiterate	Daily laborer	700	Yes	1	Yes	Yes	No	Live birth	Yes		No	No	No	No	No	Yes	No	No	Yes	No	No		No	No	No	No	No	No	No	No	Yes	No	Yes	Health professional	Yes		Yes	Yes	No	Yes	No		No	No
207	1	38	Urban	Married	Secondery (above 9)	Government employee	600	Yes	2	Yes	Yes	Yes	Live birth	Yes		No	No	No	No	No	No	No	No	Yes	No	No		No	No	No	No	No	No	No	No	Yes	No	Yes	Health professional	Yes		No	No	Yes	No	No		No	No
208	1	37	Urban	Married	Illiterate	Daily laborer	300	Yes	3	Yes	Yes	Yes	Live birth	Yes		No	No	No	No	No	No	No	No	Yes	No	No		No	No	No	No	No	No	No	No	Yes	No	Yes	Health professional	Yes		Yes	No	No	No	No		No	No
209	1	36	Urban	Married	Secondery (above 9)	private employee	1200	Yes	3	Yes	No	Missing		Yes		No	No	No	No	No	No	No	No	Yes	No	No		No	No	No	No	No	No	No	No	Yes	No	No		No		No	No	No	No	No		No	No
210	1	32	Urban	Single	Primery (1-8)	private employee	600	No		Yes	Yes	Yes	Still birth	Yes		Yes	No	No	No	No	Yes	No	No	Yes	No	No		No	No	No	No	No	No	Yes	No	Yes	No	Yes	Health professional	Yes		No	No	No	Yes	No		No	No
211	1	30	Rural	Married	Illiterate	Daily laborer	2000	Yes	3	Yes	Yes	Yes	Live birth	Yes		No	No	No	No	No	No	No	No	Yes	No	No		No	No	No	No	No	Yes	No	No	Yes	No	Yes	Health professional	Yes		No	No	No	Yes	No		No	No
212	1	38	Urban	Divorsed/separeted	Secondery (above 9)	Daily laborer	2000	Yes	1	Yes	No	Missing		Yes		No	No	No	No	No	No	No	No	Yes	No	No		No	No	No	No	No	Yes	No	No	Yes	No	Yes	Health professional	Yes		No	No	No	Yes	No		No	No
213	1	28	Urban	Married	Illiterate	private employee	3500	Yes	1	Yes	No	Missing		Yes		No	No	No	No	No	No	No	No	Yes	No	No		No	No	No	No	No	No	No	No	Yes	No	Yes	Health professional	Yes		No	No	Yes	No	No		No	No
214	1	35	Urban	Married	Primery (1-8)	Daily laborer	2000	Yes	3	Yes	Yes	Yes	Live birth	Yes		No	No	No	No	No	No	No	No	Yes	No	No		No	No	No	No	No	Yes	No	No	No	No	Yes	Health professional	Yes		No	No	No	Yes	No		No	No
215	1	31	Urban	Married	Illiterate	House wife	2000	Yes	4	Yes	Yes	Yes	Live birth	Yes		No	No	No	No	No	No	No	No	Yes	No	No		No	No	No	No	No	No	No	No	Yes	No	Yes	Health professional	Yes		Yes	No	No	No	No		No	No
216	1	33	Urban	Single	Primery (1-8)	Unemployed	500	Yes	1	Yes	Yes	Yes	Live birth	Yes		No	No	No	No	No	No	No	No	Yes	No	No		No	No	No	No	No	No	No	No	Yes	No	Yes	Health professional	No		No	No	No	No	No		No	No
217	1	27	Urban	Married	Illiterate	House wife		Yes	2	Yes	Yes	No	Live birth	Yes		No	No	No	No	No	No	No	No	Yes	No	No		No	No	No	No	No	No	No	No	Yes	No	Yes	Health professional	Yes		No	No	Yes	No	No		No	No
218	1	37	Rural	widowed	Illiterate	Daily laborer	1500	Yes	2	Yes	Yes	Yes	Live birth	Yes		No	No	No	No	No	No	No	No	Yes	No	No		No	No	No	No	No	No	No	No	Yes	No	Yes	Health professional	Yes		No	No	No	Yes	No		No	No
219	1	39	Urban	Divorsed/separeted	Primery (1-8)	Daily laborer	1000	Yes	2	Yes	Yes	No	Still birth	Yes		No	No	No	No	No	No	No	No	Yes	No	No		No	No	No	No	Yes	No	No	No	Yes	No	No		No		No	No	No	No	No		No	No
220	1	34	Urban	Married	Primery (1-8)	Unemployed	2800	Yes	3	Yes	Yes	Yes	Live birth	Yes		No	No	No	No	No	No	No	No	Yes	No	No		No	No	No	No	No	No	No	No	Yes	No	Yes	Health professional	Yes		Yes	No	No	Yes	No		No	Yes
221	1	35	Urban	Married	Primery (1-8)	Unemployed	1500	No		Yes	No	Missing		Yes		No	No	No	No	No	No	No	No	Yes	No	No		No	No	No	No	No	No	No	No	Yes	No	Yes	Health professional	No		No	No	No	Yes	No		No	No
222	1	35	Urban	widowed	Primery (1-8)	Daily laborer	1500	Yes	3	Yes	No	Missing		Yes		No	No	No	No	No	No	No	No	Yes	No	No		No	No	No	No	No	No	No	No	Yes	No	Yes	Health professional	Yes		No	No	No	Yes	No		No	No
223	1	35	Urban	Divorsed/separeted	Primery (1-8)	Daily laborer	1200	Yes	1	Yes	Yes	No	Live birth	Yes		No	No	No	No	No	No	No	No	Yes	No	No		No	No	No	No	No	No	No	No	Yes	No	Yes	Health professional	Yes		No	No	No	Yes	No		No	No
224	1	34	Urban	Married	Secondery (above 9)	House wife	2000	Yes	5	Yes	Yes	Yes	Live birth	Yes		No	No	No	No	No	Yes	No	No	Yes	No	No		No	No	Yes	No	No	No	No	No	Yes	No	Yes	Television	No		No	No	No	No	No		No	No
225	1	27	Urban	Divorsed/separeted	Illiterate	Daily laborer	800	Yes	2	Yes	No	Missing		Yes		No	No	No	No	No	No	No	No	Yes	No	No		No	No	No	No	No	No	No	No	Yes	No	No		No		No	No	No	No	No		No	No
226	1	29	Urban	Married	Secondery (above 9)	House wife	600	Yes	2	Yes	Yes	Yes	Live birth	Yes		No	No	No	No	No	Yes	No	No	Yes	No	No		No	No	No	No	No	No	No	No	Yes	No	Yes	Health professional	No		No	No	No	No	No		No	No
227	1	33	Urban	Married	Secondery (above 9)	Daily laborer	1000	Yes	1	Yes	Yes	No	Live birth	Yes		No	No	No	No	No	No	No	No	Yes	No	No		No	No	No	No	No	No	No	No	Yes	No	Yes	Television	Yes		No	No	No	Yes	No		No	Yes
228	1	30	Urban	Married	Illiterate	Daily laborer	1300	Yes	1	Yes	Yes	Yes	Live birth	Yes		No	No	No	No	No	No	No	No	Yes	No	No		No	No	No	No	No	No	No	No	Yes	No	Yes	Health professional	Yes		No	No	Yes	Yes	No		No	No
229	1	40	Urban	widowed	Primery (1-8)	House wife	1000	Yes	3	Yes	No	Missing		Yes		No	No	No	No	No	No	No	No	Yes	No	No		No	No	No	No	No	Yes	No	No	No	No	No		No		No	No	No	No	No		No	No
230	1	36	Urban	Married	Primery (1-8)	Daily laborer	800	Yes	1	Yes	Yes	No	Live birth	Yes		No	No	No	No	No	Yes	No	No	Yes	No	No		No	No	Yes	No	No	No	No	No	Yes	No	Yes	Health professional	Yes		No	No	No	Yes	No		No	Yes
231	1	45	Urban	Married	Primery (1-8)	Daily laborer	400	Yes	3	Yes	No	Missing		Yes		No	No	No	No	No	No	No	No	Yes	No	No		No	No	No	No	Yes	No	No	No	Yes	No	Yes	Health professional	Yes		No	No	Yes	Yes	No		Yes	No
232	1	38	Urban	Divorsed/separeted	Primery (1-8)	private employee	1000	Yes	2	Yes	No	Missing		Yes		No	No	No	No	No	No	No	No	Yes	No	No		No	No	No	No	No	No	No	No	Yes	No	Yes	Health professional	No		No	No	No	No	No		No	No
233	1	40	Urban	Married	Primery (1-8)	House wife	1000	Yes	4	Yes	Yes	Yes	Live birth	Yes		No	No	No	No	No	No	No	No	Yes	No	No		No	No	No	No	No	No	No	No	Yes	No	Yes	Health professional	Yes		No	No	No	Yes	No		No	No
234	1	25	Urban	Divorsed/separeted	Read & write only	Daily laborer	800	Yes	1	Yes	No	Missing		Yes		No	No	No	No	Yes	No	No	No	Yes	No	No		No	No	No	No	No	No	Yes	No	Yes	No	Yes	Health professional	Yes		Yes	No	No	Yes	No		No	Yes
235	1	33	Urban	Single	Primery (1-8)	private employee	1200	No		Yes	Yes	No	Abortion	Yes		No	No	No	No	No	Yes	No	No	Yes	No	No		No	No	No	No	No	No	No	No	Yes	No	Yes	Television	No		No	No	No	No	No		No	No
236	1	34	Urban	Married	Primery (1-8)	House wife	3000	Yes	3	Yes	Yes	Yes	Live birth	Yes		No	No	No	No	No	No	No	No	Yes	No	No		No	No	No	No	No	Yes	No	No	Yes	No	Yes	Health professional	Yes		No	No	No	Yes	No		No	No
237	1	44	Rural	Married	Read & write only	Daily laborer	800	Yes	3	Yes	No	Missing		Yes		Yes	No	No	No	No	No	No	No	Yes	No	No		No	No	No	No	No	Yes	No	No	Yes	No	Yes	Health professional	Yes		Yes	No	No	Yes	No		No	No
238	1	45	Urban	Married	Higher education	Government employee	6000	Yes	2	Yes	Yes	No	Live birth	Yes		No	No	No	No	No	No	No	No	Yes	No	No		No	No	No	No	No	No	No	No	Yes	No	Yes	Health professional	Yes		No	No	No	Yes	No		No	No
239	1	40	Rural	widowed	Illiterate	Other (specify)	1500	Yes	8	Yes	No	Missing		Yes		No	No	No	No	No	No	No	No	Yes	No	No		No	No	No	No	No	No	No	No	Yes	No	Yes	Health professional	No		No	No	No	No	No		No	No
240	1	48	Urban	Married	Primery (1-8)	Daily laborer	1000	Yes	2	Yes	Yes	No	Live birth	Yes		No	No	No	No	No	No	No	No	Yes	No	No		No	No	Yes	No	No	No	No	No	Yes	No	Yes	Television	No		No	No	No	No	No		No	No
241	1	39	Rural	Divorsed/separeted	Primery (1-8)	House wife	1000	Yes	2	Yes	No	Missing		No		No	No	No	No	No	No	No	No	No	No	No		No	No	No	No	No	No	No	No	No	No	No		No		No	No	No	No	No		No	No
242	1	38	Urban	Married	Illiterate	Daily laborer	900	Yes	2	Yes	No	Missing		Yes		No	No	No	No	No	No	No	No	Yes	No	No		No	No	No	No	No	No	No	No	Yes	No	Yes	Health professional	Yes		No	No	No	Yes	No		No	No
243	1	40	Urban	Married	Secondery (above 9)	Student		No		Yes	No	Missing		Yes		No	No	No	No	No	No	No	No	Yes	No	No		No	No	No	No	No	No	No	No	Yes	No	No		No		No	No	No	No	No		No	No
244	1	34	Urban	Married	Secondery (above 9)	private employee	3000	Yes	3	Yes	No	Missing		Yes		Yes	No	No	No	No	No	No	No	Yes	No	No		No	No	No	No	No	No	No	No	Yes	No	Yes	Health professional	Yes		Yes	No	No	Yes	No		No	No
245	1	24	Urban	Divorsed/separeted	Primery (1-8)	Daily laborer	2000	Yes	2	Yes	Yes	Yes	Live birth	Yes		No	No	No	No	No	No	No	No	Yes	No	No		No	No	No	No	No	No	No	No	Yes	No	Yes	Health professional	Yes		Yes	No	No	Yes	No		No	No
246	1	33	Urban	Married	Primery (1-8)	Daily laborer	1000	Yes	2	Yes	Yes	No	Live birth	Yes		No	No	No	No	No	No	No	No	Yes	No	No		No	No	No	No	No	No	No	No	Yes	No	Yes	Health professional	Yes		Yes	No	Yes	Yes	No		No	No
247	1	28	Urban	Married	Illiterate	Daily laborer	700	Yes	3	Yes	Yes	Yes	Live birth	Yes		No	No	No	No	No	No	No	No	Yes	No	No		No	No	No	No	No	No	No	No	Yes	No	Yes	Health professional	Yes		Yes	No	No	Yes	No		No	No
248	1	31	Urban	Divorsed/separeted	Illiterate	private employee	900	Yes	2	Yes	No	Missing		Yes		No	No	No	No	No	No	No	No	Yes	No	No		No	No	No	No	No	No	No	No	Yes	No	Yes	Health professional	Yes		No	No	No	Yes	No		No	No
249	1	40	Urban	Married	Primery (1-8)	private employee	200	Yes	1	Yes	Yes	Yes	Live birth	Yes		No	No	No	No	No	No	No	No	Yes	No	No		No	No	No	No	No	No	No	No	Yes	No	Yes	Health professional	No		No	No	No	No	No		No	No
250	1	31	Urban	Married	Primery (1-8)	Daily laborer	1000	Yes	1	Yes	Yes	Yes	Abortion	Yes		No	No	No	No	No	No	No	No	Yes	No	No		No	No	No	No	No	No	No	No	Yes	No	Yes	Health professional	No		No	No	No	No	No		No	No
251	1	37	Urban	Married	Secondery (above 9)	private employee	2000	Yes	3	Yes	No	Missing		Yes		No	No	No	No	No	No	No	No	Yes	No	No		No	No	No	No	No	No	No	No	Yes	No	Yes	Health professional	Yes		No	No	No	Yes	No		No	No
252	1	37	Urban	Married	Primery (1-8)	Daily laborer	1400	Yes	2	Yes	Yes	Yes	Live birth	Yes		No	No	No	No	Yes	No	No	No	Yes	No	No		No	No	No	No	Yes	Yes	No	No	Yes	No	Yes	Television	No		No	No	No	No	No		No	No
253	1	40	Urban	Divorsed/separeted	Primery (1-8)	private employee	1500	Yes	1	Yes	No	Missing		Yes		No	No	No	No	No	No	No	No	Yes	No	No		No	No	No	Yes	No	No	No	No	No	No	No		No		No	No	No	No	No		No	No
254	1	35	Urban	Married	Secondery (above 9)	Daily laborer	500	Yes	2	Yes	Yes	Yes	Live birth	Yes		No	No	No	No	No	No	No	No	Yes	No	No		No	No	No	No	No	No	No	No	Yes	No	Yes	Health professional	Yes		No	No	No	Yes	No		No	No
255	1	25	Urban	Married	Secondery (above 9)	House wife	3000	No		Yes	No	Missing		Yes		No	No	No	No	No	No	No	No	Yes	No	No		No	No	No	No	No	Yes	No	No	Yes	No	Yes	Health professional	Yes		No	No	No	Yes	No		No	No
256	1	37	Urban	Married	Illiterate	House wife	1000	Yes	3	Yes	Yes	Yes	Live birth	Yes		No	No	No	No	No	No	No	No	Yes	No	No		No	No	No	No	No	No	No	No	Yes	No	Yes	Health professional	Yes		No	No	No	Yes	No		No	No
257	1	30	Urban	Divorsed/separeted	Primery (1-8)	Daily laborer	600	Yes	2	Yes	No	Missing		Yes		No	No	No	No	No	Yes	No	No	Yes	No	No		No	No	No	No	No	No	No	No	Yes	No	Yes	Health professional	Yes		No	No	No	Yes	No		No	No
258	1	30	Rural	Married	Illiterate	Daily laborer	1500	Yes	3	Yes	Yes	Yes	Live birth	Yes		No	No	No	No	No	No	No	No	Yes	No	No		No	No	No	No	No	No	No	No	Yes	No	Yes	Health professional	Yes		No	No	No	Yes	No		No	No
259	1	45	Urban	Divorsed/separeted	Primery (1-8)	private employee	1700	No		Yes	No	Missing		Yes		No	No	No	No	No	No	No	No	Yes	No	No		No	No	No	Yes	No	No	No	No	No	No	No		No		No	No	No	No	No		No	No
260	1	30	Urban	Divorsed/separeted	Read & write only	Daily laborer	1600	Yes	2	Yes	Yes	No	Live birth	Yes		No	No	No	No	No	No	No	No	Yes	No	No		No	No	No	No	No	No	No	No	Yes	No	Yes	Health professional	Yes		No	No	No	Yes	No		No	No
261	1	26	Urban	Divorsed/separeted	Primery (1-8)	private employee	700	Yes	1	Yes	No	Missing		Yes		No	No	No	No	No	No	No	No	Yes	No	No		No	No	No	No	No	No	No	No	Yes	No	Yes	Health professional	Yes		No	No	No	Yes	No		No	No
262	1	35	Rural	Married	Illiterate	House wife	2000	Yes	6	Yes	Yes	Yes	Live birth	Yes		No	No	No	No	No	No	No	No	Yes	No	No		No	No	No	No	No	No	No	No	Yes	No	Yes	Health professional	Yes		No	No	No	Yes	No		No	No
263	1	25	Urban	Married	Primery (1-8)	House wife	1000	Yes	1	Yes	No	Missing		Yes		No	No	No	No	No	No	No	No	Yes	No	No		No	No	No	No	No	No	No	No	Yes	No	Yes	Health professional	No		No	No	No	No	No		No	No
264	1	48	Urban	Divorsed/separeted	Secondery (above 9)	Daily laborer	1000	Yes	3	Yes	No	Missing		Yes		No	No	No	No	No	No	No	No	Yes	No	No		No	No	No	No	No	No	No	No	Yes	No	No		No		No	No	No	No	No		No	No
265	1	21	Urban	Single	Higher education	private employee	1800	No		Yes	No	Missing		Yes		Yes	No	No	No	No	No	No	No	Yes	No	No		No	No	No	No	Yes	No	No	No	Yes	No	Yes	Health professional	Yes		No	No	No	Yes	No		No	No
266	1	35	Urban	Married	Secondery (above 9)	Daily laborer	2000	Yes	3	Yes	Yes	No	Live birth	Yes		No	No	No	No	No	No	No	No	Yes	No	No		No	No	No	No	No	No	No	No	Yes	No	Yes	Health professional	Yes		Yes	No	No	Yes	No		No	No
267	1	43	Urban	widowed	Primery (1-8)	Daily laborer	800	Yes	1	Yes	No	Missing		Yes		No	No	No	No	No	No	No	No	Yes	No	No		No	No	No	Yes	No	No	No	No	No	No	Yes	Television	No		No	No	No	No	No		No	No
268	1	29	Urban	Married	Primery (1-8)	House wife	3000	Yes	2	Yes	Yes	Yes	Live birth	Yes		No	No	No	No	No	No	No	No	Yes	No	No		No	No	No	No	No	Yes	No	No	Yes	No	No		Yes		No	No	No	Yes	No		No	No
269	1	35	Urban	Married	Secondery (above 9)	private employee	1000	Yes	3	Yes	Yes	No	Live birth	Yes		No	No	No	No	No	Yes	No	No	Yes	No	No		No	No	Yes	No	No	No	No	No	Yes	No	Yes	Health professional	Yes		No	No	No	Yes	No		No	No
270	1	35	Urban	Married	Secondery (above 9)	House wife	3000	Yes	3	Yes	Yes	No	Live birth	Yes		No	No	No	No	No	No	No	No	Yes	No	No		No	No	No	No	No	No	No	No	Yes	No	Yes	Health professional	No		No	No	No	No	No		No	No
271	2	30	Urban	Single	Read & write only	Daily laborer	1800	Yes	2	Yes	No	Missing		Yes		No	No	No	No	No	No	No	No	Yes	No	No		No	No	No	No	No	No	No	No	Yes	No	No		No		No	No	No	No	No		No	No
272	2	42	Urban	Divorsed/separeted	Primery (1-8)	Daily laborer	800	Yes	3	Yes	No	Missing		Yes		No	No	No	No	No	No	No	No	Yes	No	No		No	No	No	No	No	No	No	No	Yes	No	Yes	Health professional	No		No	No	No	No	No		No	No
273	2	34	Urban	Divorsed/separeted	Secondery (above 9)	private employee	2000	Yes	2	Yes	No	Missing		Yes		No	No	No	No	No	No	No	No	Yes	No	No		No	No	No	No	No	No	No	No	Yes	No	Yes	Health professional	Yes		No	No	No	Yes	No		Yes	No
274	2	32	Urban	Married	Primery (1-8)	Daily laborer	1500	Yes	2	Yes	No	Missing		Yes		No	No	No	No	No	No	No	No	Yes	No	No		No	No	No	No	No	No	No	No	Yes	No	Yes	Health professional	Yes		No	No	No	Yes	No		No	No
275	2	32	Urban	Married	Primery (1-8)	Daily laborer	1200	Yes	1	Yes	No	Missing		Yes		No	No	No	No	No	No	No	No	Yes	No	No		No	No	No	No	No	No	No	No	Yes	No	Yes	Health professional	Yes		No	No	No	Yes	No		No	No
276	2	38	Rural	widowed	Read & write only	Unemployed	800	Yes	4	Yes	No	Missing		Yes		No	No	No	No	No	No	No	No	Yes	No	No		No	No	No	Yes	No	No	No	No	No	No	Yes	Health professional	No		No	No	No	No	No		No	No
277	2	40	Urban	Divorsed/separeted	Read & write only	Daily laborer	800	Yes	2	Yes	No	Missing		Yes		No	No	No	No	No	No	No	No	Yes	No	No		No	No	No	Yes	No	No	No	No	No	No	No		Missing		No	No	No	No	No		No	No
278	2	35	Urban	Single	Primery (1-8)	private employee	2000	Yes	1	Yes	No	Missing		Yes		No	No	No	No	No	No	No	No	Yes	No	No		No	No	No	No	No	No	No	No	Yes	No	Yes	Health professional	No		No	No	No	No	No		No	No
279	2	35	Urban	Married	Read & write only	Unemployed		Yes	1	Yes	No	Missing		No		No	No	No	No	No	No	No	No	No	No	No		No	No	No	No	No	No	No	No	No	No	Yes	Television	No		No	No	No	No	No		No	No
280	2	40	Urban	Single	Read & write only	Daily laborer	800	Yes	1	Yes	No	Missing		Yes		No	No	No	No	No	No	No	No	Yes	No	No		No	No	No	No	No	No	No	No	Yes	No	Yes	Health professional	No		No	No	No	No	No		No	No
281	2	35	Urban	Married	Secondery (above 9)	private employee	1500	Yes	2	Yes	Yes	No	Live birth	Yes		No	No	No	No	No	No	No	No	Yes	No	No		No	No	No	No	No	No	No	No	Yes	No	Yes	Health professional	Yes		No	No	No	Yes	No		No	No
282	2	35	Urban	Divorsed/separeted	Read & write only	Daily laborer		Yes	2	Yes	No	Missing		Yes		No	No	No	No	Yes	No	No	No	Yes	No	No		No	No	No	No	Yes	No	No	No	Yes	No	Yes	Health professional	No		No	No	No	No	No		No	No
283	2	28	Rural	widowed	Illiterate	Other (specify)	1500	Yes	2	Yes	No	Missing		Yes		Yes	No	No	No	No	No	No	No	Yes	No	No		No	No	No	No	No	Yes	No	No	Yes	No	Yes	Health professional	No		No	No	No	No	No		No	No
284	2	36	Urban	Married	Read & write only	Daily laborer	900	Yes	2	Yes	No	Missing		Yes		No	No	No	No	No	No	No	No	Yes	No	No		No	No	No	No	No	No	No	No	Yes	No	No		No		No	No	No	No	No		No	No
285	2	30	Urban	Divorsed/separeted	Primery (1-8)	private employee	1500	Yes	2	Yes	No	Missing		Yes		No	No	No	No	No	No	No	No	Yes	No	No		No	No	No	No	No	No	No	No	Yes	No	Yes	Health professional	No		No	No	No	No	No		No	No
286	1	42	Urban	Divorsed/separeted	Higher education	private employee	2000	Yes	1	Yes	No	Missing		Yes		No	No	No	No	No	No	No	No	Yes	No	No		No	Yes	No	No	No	No	No	No	No	No	No		No		No	No	No	No	No		No	No
287	1	39	Urban	Married	Secondery (above 9)	House wife	2000	Yes	4	Yes	Yes	Yes	Live birth	Yes		No	No	No	No	No	No	No	No	Yes	No	No		No	No	No	No	No	No	No	No	Yes	No	Yes	Health professional	No		No	No	No	No	No		No	No
288	1	41	Urban	Married	Primery (1-8)	House wife	2500	Yes	3	Yes	No	Missing		Yes		No	No	No	No	No	No	No	No	Yes	No	No		No	No	No	No	No	No	No	No	Yes	No	No		No		No	No	No	No	No		No	No
289	1	35	Urban	Divorsed/separeted	Secondery (above 9)	private employee	1000	Yes	1	Yes	No	Missing		Yes		No	No	No	No	No	No	No	No	Yes	No	No		No	No	No	No	No	No	No	No	Yes	No	No		No		No	No	No	No	No		No	No
290	1	34	Urban	widowed	Read & write only	Daily laborer	1200	Yes	3	Yes	No	Missing		Yes		No	No	No	No	No	Yes	No	No	Yes	No	No		No	No	No	No	No	No	No	No	Yes	No	Yes	Health professional	No		No	No	No	No	No		No	No
291	1	29	Urban	Married	Primery (1-8)	House wife	2000	Yes	2	Yes	No	Missing		Yes		No	No	No	No	No	No	No	No	Yes	No	No		No	No	No	No	No	No	No	No	Yes	No	Yes	Health professional	No		No	No	No	No	No		No	No
292	1	31	Urban	Divorsed/separeted	Primery (1-8)	House wife	900	Yes	2	Yes	Yes	No	Abortion	Yes		No	No	No	No	No	No	No	No	Yes	No	No		No	No	No	No	No	No	No	No	Yes	No	Yes	Health professional	Missing		No	No	No	Yes	No		No	No
293	2	34	Urban	Married	Read & write only	House wife	1200	Yes	3	Yes	No	Missing		Yes		No	No	No	No	Yes	No	No	No	Yes	No	No		No	No	No	No	No	No	No	No	Yes	No	Yes	Health professional	No		No	No	No	No	No		No	No
294	2	40	Urban	widowed	Primery (1-8)	Unemployed		Yes	3	Yes	Yes	No	Still birth	Yes		No	No	No	No	No	No	No	No	Yes	No	No		No	No	No	No	No	No	No	No	Yes	No	Yes	Health professional	Yes		No	No	No	Yes	No		No	No
295	2	36	Rural	Married	Illiterate	House wife	1300	Yes	2	Yes	No	Missing		Yes		No	No	No	No	No	No	No	No	Yes	No	No		No	No	No	No	No	No	No	No	Yes	No	No		Missing		No	No	No	No	No		No	No
296	2	23	Urban	Married	Primery (1-8)	private employee	2000	Yes	1	Yes	No	Missing		Yes		No	No	No	No	No	No	No	No	Yes	No	No		No	No	No	No	No	No	No	No	Yes	No	Yes	Health professional	Yes		No	No	No	Yes	No		No	No
297	2	18	Urban	Single	Primery (1-8)	Daily laborer	900	No		Yes	No	Missing		Yes		No	No	No	No	No	Yes	No	No	Yes	No	No		No	No	No	No	No	No	No	No	Yes	No	Yes	Health professional	Yes		Yes	No	No	Yes	No		No	No
298	2	39	Urban	Married	Primery (1-8)	Daily laborer	1000	Yes	3	Yes	No	Missing		Yes		No	No	No	No	No	No	No	No	Yes	No	No		No	No	No	No	No	No	No	No	Yes	No	Yes	Health professional	No		No	No	No	No	No		No	No
299	2	30	Rural	Divorsed/separeted	Secondery (above 9)	Daily laborer	1300	Yes	2	Yes	No	Missing		Yes		No	No	No	No	No	No	No	No	Yes	No	No		No	No	No	No	No	No	No	No	Yes	No	Yes	Health professional	Missing		No	No	No	Yes	No		No	No
300	2	23	Urban	Single	Primery (1-8)	private employee	2000	No		Yes	No	Missing		Yes		No	No	No	No	No	Yes	No	No	Yes	No	No		No	No	Yes	No	No	No	No	No	Yes	No	Yes	Television	No		No	No	No	No	No		No	No
301	2	40	Urban	Married	Illiterate	House wife	2000	Yes	3	Yes	No	Missing		Yes		No	No	No	No	Yes	No	No	No	Yes	No	No		No	No	No	No	No	No	No	No	Yes	No	Yes	Health professional	No		No	No	No	No	No		No	No
302	2	28	Urban	Divorsed/separeted	Primery (1-8)	private employee	1800	Yes	1	Yes	No	Missing		Yes		No	No	No	No	No	No	No	No	Yes	No	No		No	No	No	No	No	No	No	No	Yes	No	Yes	Health professional	No		No	No	No	No	No		No	No
303	2	35	Rural	Married	Illiterate	House wife	1500	Yes	3	Yes	No	Missing		Yes		No	No	No	No	No	No	No	No	Yes	No	No		No	No	No	No	No	No	No	No	Yes	No	Yes	Health professional	Yes		No	No	No	Yes	No		No	No
304	2	29	Urban	Married	Primery (1-8)	Daily laborer	1500	Yes	2	Yes	No	Missing		Yes		No	No	No	No	No	No	No	No	Yes	No	No		No	No	No	No	No	No	No	No	Yes	No	Yes	Health professional	No		No	No	No	No	No		No	No
305	2	20	Urban	Single	Secondery (above 9)	private employee	1700	No		Yes	No	Missing		Yes		No	No	No	No	No	No	No	No	Yes	No	No		No	No	No	No	No	No	No	No	Yes	No	Yes	Health professional	Yes		Yes	No	Yes	Yes	No		No	No
306	2	24	Rural	Divorsed/separeted	Primery (1-8)	Daily laborer	900	Yes	1	Yes	No	Missing		Yes		No	No	No	No	No	Yes	No	No	Yes	No	No		No	No	No	No	No	No	No	No	Yes	No	Yes	Television	Yes		No	No	No	Yes	No		Yes	No
[truncated: 174 more columns]
